# Supplementary material for: Effectiveness of integrated Aedes albopictus management in southern Switzerland
Source: Parasit Vectors. 2021 Aug 16;14:405. doi: 10.1186/s13071-021-04903-2 (PMC8365973; doi:10.1186/s13071-021-04903-2)
Supplement: Supplementary file 2 — Additional file 2: Table S1. Data from ovitraps with Aedes albopictus egg counts, in csv format. Variables included are WGS84.LAT (latitude of trap); WGS84.LNG (longitude of trap); ALTITUDE (altitude of trap); AREA (type of area, i.e. intervention or non-intervention); MUNICIPALITY; Date.when.ovitrap.installed; Date.when.ovitrap.collected; No..Days.ovitrap.in.field; Week.when.ovitrap.collected; No..eggs.AEDES; No..Eggs.AEDES.in.14.days; TRAP.ID.fac (trap identity); Day.ovitrap.collected and no.eggs.normalised.14.days. [file 13071_2021_4903_MOESM2_ESM.csv]

WGS84.LAT	WGS84.LNG	ALTITUDE	AREA	MUNICIPALITY	Date.when.ovitrap.installed	Date.when.ovitrap.collected	No..Days.ovitrap.in.field	Week.when.ovitrap.collected	No..eggs.AEDES	No..Eggs.AEDES.in.14.days	TRAP.ID.fac	Day.ovitrap.collected	no.eggs.normalised.14.days
45.84548	9.00037	263	Intervention	Balerna	2019-05-23	2019-06-09	17	23	0	0	BAL-11a	160	0
45.84548	9.00037	263	Intervention	Balerna	2019-06-09	2019-06-21	12	25	29	33.8333333333333	BAL-11a	172	33.8333333333333
45.84548	9.00037	263	Intervention	Balerna	2019-07-16	2019-07-30	14	31	0	0	BAL-11a	211	0
45.84548	9.00037	263	Intervention	Balerna	2019-07-30	2019-08-13	14	33	52	52	BAL-11a	225	52
45.84548	9.00037	263	Intervention	Balerna	2019-08-13	2019-08-28	15	35	202	188.533333333333	BAL-11a	240	188.533333333333
45.84548	9.00037	263	Intervention	Balerna	2019-08-28	2019-09-11	14	37	34	34	BAL-11a	254	34
45.84548	9.00037	263	Intervention	Balerna	2019-09-11	2019-09-27	16	39	0	0	BAL-11a	270	0
45.84548	9.00037	263	Intervention	Balerna	2019-09-27	2019-10-10	13	41	57	61.3846153846154	BAL-11a	283	61.3846153846154
45.85177	9.00475	316	Intervention	Balerna	2019-06-09	2019-06-21	12	25	0	0	BAL-2b	172	0
45.85177	9.00475	316	Intervention	Balerna	2019-07-03	2019-07-16	13	29	407	438.307692307692	BAL-2b	197	438.307692307692
45.85177	9.00475	316	Intervention	Balerna	2019-07-16	2019-07-30	14	31	1	1	BAL-2b	211	1
45.85177	9.00475	316	Intervention	Balerna	2019-07-30	2019-08-13	14	33	104	104	BAL-2b	225	104
45.85177	9.00475	316	Intervention	Balerna	2019-08-13	2019-08-28	15	35	37	34.5333333333333	BAL-2b	240	34.5333333333333
45.85177	9.00475	316	Intervention	Balerna	2019-08-28	2019-09-11	14	37	48	48	BAL-2b	254	48
45.85177	9.00475	316	Intervention	Balerna	2019-09-11	2019-09-27	16	39	0	0	BAL-2b	270	0
45.85177	9.00475	316	Intervention	Balerna	2019-09-27	2019-10-10	13	41	45	48.4615384615385	BAL-2b	283	48.4615384615385
45.84767	9.00551	282	Intervention	Balerna	2019-05-23	2019-06-09	17	23	0	0	BAL-5b	160	0
45.84767	9.00551	282	Intervention	Balerna	2019-06-09	2019-06-21	12	25	24	28	BAL-5b	172	28
45.84767	9.00551	282	Intervention	Balerna	2019-07-03	2019-07-16	13	29	13	14	BAL-5b	197	14
45.84767	9.00551	282	Intervention	Balerna	2019-07-16	2019-07-30	14	31	1	1	BAL-5b	211	1
45.84767	9.00551	282	Intervention	Balerna	2019-07-30	2019-08-13	14	33	0	0	BAL-5b	225	0
45.84767	9.00551	282	Intervention	Balerna	2019-08-13	2019-08-28	15	35	35	32.6666666666667	BAL-5b	240	32.6666666666667
45.84767	9.00551	282	Intervention	Balerna	2019-08-28	2019-09-11	14	37	39	39	BAL-5b	254	39
45.84767	9.00551	282	Intervention	Balerna	2019-09-11	2019-09-27	16	39	0	0	BAL-5b	270	0
45.84767	9.00551	282	Intervention	Balerna	2019-09-27	2019-10-10	13	41	0	0	BAL-5b	283	0
45.84727	9.01016	304	Intervention	Balerna	2019-06-09	2019-06-21	12	25	29	33.8333333333333	BAL-6b	172	33.8333333333333
45.84727	9.01016	304	Intervention	Balerna	2019-07-03	2019-07-16	13	29	34	36.6153846153846	BAL-6b	197	36.6153846153846
45.84727	9.01016	304	Intervention	Balerna	2019-07-16	2019-07-30	14	31	246	246	BAL-6b	211	246
45.84727	9.01016	304	Intervention	Balerna	2019-07-30	2019-08-13	14	33	192	192	BAL-6b	225	192
45.84727	9.01016	304	Intervention	Balerna	2019-08-13	2019-08-28	15	35	273	254.8	BAL-6b	240	254.8
45.84727	9.01016	304	Intervention	Balerna	2019-08-28	2019-09-11	14	37	65	65	BAL-6b	254	65
45.84727	9.01016	304	Intervention	Balerna	2019-09-11	2019-09-27	16	39	3	2.625	BAL-6b	270	2.625
45.84727	9.01016	304	Intervention	Balerna	2019-09-27	2019-10-10	13	41	7	7.53846153846154	BAL-6b	283	7.53846153846154
45.8462	9.0045	267	Intervention	Balerna	2019-06-09	2019-06-21	12	25	25	29.1666666666667	BAL-8b	172	29.1666666666667
45.8462	9.0045	267	Intervention	Balerna	2019-07-03	2019-07-16	13	29	152	163.692307692308	BAL-8b	197	163.692307692308
45.8462	9.0045	267	Intervention	Balerna	2019-07-16	2019-07-30	14	31	3	3	BAL-8b	211	3
45.8462	9.0045	267	Intervention	Balerna	2019-07-30	2019-08-13	14	33	67	67	BAL-8b	225	67
45.8462	9.0045	267	Intervention	Balerna	2019-08-13	2019-08-28	15	35	257	239.866666666667	BAL-8b	240	239.866666666667
45.8462	9.0045	267	Intervention	Balerna	2019-08-28	2019-09-11	14	37	2	2	BAL-8b	254	2
45.8462	9.0045	267	Intervention	Balerna	2019-09-27	2019-10-10	13	41	0	0	BAL-8b	283	0
45.84477	9.00753	262	Intervention	Balerna	2019-06-09	2019-06-21	12	25	115	134.166666666667	BAL-9a	172	134.166666666667
45.84477	9.00753	262	Intervention	Balerna	2019-06-21	2019-07-03	12	27	0	0	BAL-9a	184	0
45.84477	9.00753	262	Intervention	Balerna	2019-07-03	2019-07-16	13	29	16	17.2307692307692	BAL-9a	197	17.2307692307692
45.84477	9.00753	262	Intervention	Balerna	2019-07-16	2019-07-30	14	31	54	54	BAL-9a	211	54
45.84477	9.00753	262	Intervention	Balerna	2019-07-30	2019-08-13	14	33	23	23	BAL-9a	225	23
45.84477	9.00753	262	Intervention	Balerna	2019-08-13	2019-08-28	15	35	25	23.3333333333333	BAL-9a	240	23.3333333333333
45.84477	9.00753	262	Intervention	Balerna	2019-08-28	2019-09-11	14	37	9	9	BAL-9a	254	9
45.84477	9.00753	262	Intervention	Balerna	2019-09-11	2019-09-27	16	39	40	35	BAL-9a	270	35
45.84477	9.00753	262	Intervention	Balerna	2019-09-27	2019-10-10	13	41	17	18.3076923076923	BAL-9a	283	18.3076923076923
45.85256	8.98971	351	Intervention	Coldrerio	2019-05-20	2019-06-07	18	23	0	0	COL-11a	158	0
45.85256	8.98971	351	Intervention	Coldrerio	2019-06-07	2019-06-17	10	25	9	12.6	COL-11a	168	12.6
45.85256	8.98971	351	Intervention	Coldrerio	2019-06-17	2019-07-03	16	27	2	1.75	COL-11a	184	1.75
45.85256	8.98971	351	Intervention	Coldrerio	2019-07-03	2019-07-16	13	29	81	87.2307692307692	COL-11a	197	87.2307692307692
45.85256	8.98971	351	Intervention	Coldrerio	2019-07-16	2019-07-29	13	31	513	552.461538461538	COL-11a	210	552.461538461538
45.85256	8.98971	351	Intervention	Coldrerio	2019-07-29	2019-08-13	15	33	131	122.266666666667	COL-11a	225	122.266666666667
45.85256	8.98971	351	Intervention	Coldrerio	2019-08-13	2019-08-28	15	35	94	87.7333333333333	COL-11a	240	87.7333333333333
45.85256	8.98971	351	Intervention	Coldrerio	2019-08-28	2019-09-13	16	37	99	86.625	COL-11a	256	86.625
45.85256	8.98971	351	Intervention	Coldrerio	2019-09-13	2019-09-27	14	39	7	7	COL-11a	270	7
45.85256	8.98971	351	Intervention	Coldrerio	2019-09-27	2019-10-10	13	41	0	0	COL-11a	283	0
45.85714	8.98427	347	Intervention	Coldrerio	2019-05-20	2019-06-07	18	23	0	0	COL-2a	158	0
45.85714	8.98427	347	Intervention	Coldrerio	2019-06-07	2019-06-17	10	25	0	0	COL-2a	168	0
45.85714	8.98427	347	Intervention	Coldrerio	2019-06-17	2019-07-03	16	27	188	164.5	COL-2a	184	164.5
45.85714	8.98427	347	Intervention	Coldrerio	2019-07-03	2019-07-16	13	29	131	141.076923076923	COL-2a	197	141.076923076923
45.85714	8.98427	347	Intervention	Coldrerio	2019-07-16	2019-07-29	13	31	133	143.230769230769	COL-2a	210	143.230769230769
45.85714	8.98427	347	Intervention	Coldrerio	2019-07-29	2019-08-13	15	33	213	198.8	COL-2a	225	198.8
45.85714	8.98427	347	Intervention	Coldrerio	2019-08-13	2019-08-28	15	35	118	110.133333333333	COL-2a	240	110.133333333333
45.85714	8.98427	347	Intervention	Coldrerio	2019-08-28	2019-09-13	16	37	219	191.625	COL-2a	256	191.625
45.85714	8.98427	347	Intervention	Coldrerio	2019-09-13	2019-09-27	14	39	11	11	COL-2a	270	11
45.85714	8.98427	347	Intervention	Coldrerio	2019-09-27	2019-10-10	13	41	12	12.9230769230769	COL-2a	283	12.9230769230769
45.85647	8.98858	353	Intervention	Coldrerio	2019-05-20	2019-06-07	18	23	0	0	COL-3a	158	0
45.85647	8.98858	353	Intervention	Coldrerio	2019-06-07	2019-06-17	10	25	0	0	COL-3a	168	0
45.85647	8.98858	353	Intervention	Coldrerio	2019-06-17	2019-07-03	16	27	9	7.875	COL-3a	184	7.875
45.85647	8.98858	353	Intervention	Coldrerio	2019-07-03	2019-07-16	13	29	15	16.1538461538462	COL-3a	197	16.1538461538462
45.85647	8.98858	353	Intervention	Coldrerio	2019-07-16	2019-07-29	13	31	38	40.9230769230769	COL-3a	210	40.9230769230769
45.85647	8.98858	353	Intervention	Coldrerio	2019-07-29	2019-08-13	15	33	14	13.0666666666667	COL-3a	225	13.0666666666667
45.85647	8.98858	353	Intervention	Coldrerio	2019-08-13	2019-08-28	15	35	19	17.7333333333333	COL-3a	240	17.7333333333333
45.85647	8.98858	353	Intervention	Coldrerio	2019-08-28	2019-09-13	16	37	16	14	COL-3a	256	14
45.85647	8.98858	353	Intervention	Coldrerio	2019-09-13	2019-09-27	14	39	0	0	COL-3a	270	0
45.85647	8.98858	353	Intervention	Coldrerio	2019-09-27	2019-10-10	13	41	0	0	COL-3a	283	0
45.85659	8.99154	354	Intervention	Coldrerio	2019-05-20	2019-06-07	18	23	0	0	COL-4b	158	0
45.85659	8.99154	354	Intervention	Coldrerio	2019-06-07	2019-06-17	10	25	0	0	COL-4b	168	0
45.85659	8.99154	354	Intervention	Coldrerio	2019-07-03	2019-07-16	13	29	0	0	COL-4b	197	0
45.85659	8.99154	354	Intervention	Coldrerio	2019-07-16	2019-07-29	13	31	32	34.4615384615385	COL-4b	210	34.4615384615385
45.85659	8.99154	354	Intervention	Coldrerio	2019-07-29	2019-08-13	15	33	4	3.73333333333333	COL-4b	225	3.73333333333333
45.85659	8.99154	354	Intervention	Coldrerio	2019-08-13	2019-08-28	15	35	94	87.7333333333333	COL-4b	240	87.7333333333333
45.85659	8.99154	354	Intervention	Coldrerio	2019-08-28	2019-09-13	16	37	105	91.875	COL-4b	256	91.875
45.85659	8.99154	354	Intervention	Coldrerio	2019-09-13	2019-09-27	14	39	144	144	COL-4b	270	144
45.85659	8.99154	354	Intervention	Coldrerio	2019-09-27	2019-10-10	13	41	18	19.3846153846154	COL-4b	283	19.3846153846154
45.85636	8.98085	345	Intervention	Coldrerio	2019-05-20	2019-06-07	18	23	0	0	COL-5a	158	0
45.85636	8.98085	345	Intervention	Coldrerio	2019-06-07	2019-06-17	10	25	0	0	COL-5a	168	0
45.85636	8.98085	345	Intervention	Coldrerio	2019-07-03	2019-07-16	13	29	86	92.6153846153846	COL-5a	197	92.6153846153846
45.85636	8.98085	345	Intervention	Coldrerio	2019-07-16	2019-07-29	13	31	139	149.692307692308	COL-5a	210	149.692307692308
45.85636	8.98085	345	Intervention	Coldrerio	2019-08-13	2019-08-28	15	35	269	251.066666666667	COL-5a	240	251.066666666667
45.85636	8.98085	345	Intervention	Coldrerio	2019-08-28	2019-09-13	16	37	365	319.375	COL-5a	256	319.375
45.85636	8.98085	345	Intervention	Coldrerio	2019-09-13	2019-09-27	14	39	127	127	COL-5a	270	127
45.85636	8.98085	345	Intervention	Coldrerio	2019-09-27	2019-10-10	13	41	0	0	COL-5a	283	0
45.85509	8.99377	348	Intervention	Coldrerio	2019-05-20	2019-06-07	18	23	0	0	COL-9b	158	0
45.85509	8.99377	348	Intervention	Coldrerio	2019-06-07	2019-06-17	10	25	0	0	COL-9b	168	0
45.85509	8.99377	348	Intervention	Coldrerio	2019-06-17	2019-07-03	16	27	102	89.25	COL-9b	184	89.25
45.85509	8.99377	348	Intervention	Coldrerio	2019-07-16	2019-07-29	13	31	83	89.3846153846154	COL-9b	210	89.3846153846154
45.85509	8.99377	348	Intervention	Coldrerio	2019-07-29	2019-08-13	15	33	90	84	COL-9b	225	84
45.85509	8.99377	348	Intervention	Coldrerio	2019-08-13	2019-08-28	15	35	339	316.4	COL-9b	240	316.4
45.85509	8.99377	348	Intervention	Coldrerio	2019-08-28	2019-09-13	16	37	380	332.5	COL-9b	256	332.5
45.85509	8.99377	348	Intervention	Coldrerio	2019-09-13	2019-09-27	14	39	10	10	COL-9b	270	10
45.85509	8.99377	348	Intervention	Coldrerio	2019-09-27	2019-10-10	13	41	28	30.1538461538462	COL-9b	283	30.1538461538462
45.87537	8.98596	352	Intervention	Mendrisio	2019-05-22	2019-06-03	12	23	0	0	MEN-10a	154	0
45.87537	8.98596	352	Intervention	Mendrisio	2019-06-03	2019-06-14	11	25	18	22.9090909090909	MEN-10a	165	22.9090909090909
45.87537	8.98596	352	Intervention	Mendrisio	2019-06-14	2019-07-03	19	27	69	50.8421052631579	MEN-10a	184	50.8421052631579
45.87537	8.98596	352	Intervention	Mendrisio	2019-07-03	2019-07-18	15	29	57	53.2	MEN-10a	199	53.2
45.87537	8.98596	352	Intervention	Mendrisio	2019-07-18	2019-07-30	12	31	93	108.5	MEN-10a	211	108.5
45.87537	8.98596	352	Intervention	Mendrisio	2019-07-30	2019-08-12	13	33	82	88.3076923076923	MEN-10a	224	88.3076923076923
45.87537	8.98596	352	Intervention	Mendrisio	2019-08-12	2019-08-29	17	35	281	231.411764705882	MEN-10a	241	231.411764705882
45.87537	8.98596	352	Intervention	Mendrisio	2019-08-29	2019-09-12	14	37	51	51	MEN-10a	255	51
45.87537	8.98596	352	Intervention	Mendrisio	2019-09-12	2019-09-27	15	39	0	0	MEN-10a	270	0
45.87537	8.98596	352	Intervention	Mendrisio	2019-09-27	2019-10-10	13	41	0	0	MEN-10a	283	0
45.87067	8.98868	364	Intervention	Mendrisio	2019-05-22	2019-06-03	12	23	5	5.83333333333333	MEN-18b	154	5.83333333333333
45.87067	8.98868	364	Intervention	Mendrisio	2019-06-03	2019-06-14	11	25	20	25.4545454545455	MEN-18b	165	25.4545454545455
45.87067	8.98868	364	Intervention	Mendrisio	2019-06-14	2019-07-03	19	27	0	0	MEN-18b	184	0
45.87067	8.98868	364	Intervention	Mendrisio	2019-07-03	2019-07-18	15	29	96	89.6	MEN-18b	199	89.6
45.87067	8.98868	364	Intervention	Mendrisio	2019-07-18	2019-07-30	12	31	21	24.5	MEN-18b	211	24.5
45.87067	8.98868	364	Intervention	Mendrisio	2019-07-30	2019-08-12	13	33	92	99.0769230769231	MEN-18b	224	99.0769230769231
45.87067	8.98868	364	Intervention	Mendrisio	2019-08-12	2019-08-29	17	35	195	160.588235294118	MEN-18b	241	160.588235294118
45.87067	8.98868	364	Intervention	Mendrisio	2019-08-29	2019-09-12	14	37	0	0	MEN-18b	255	0
45.87067	8.98868	364	Intervention	Mendrisio	2019-09-12	2019-09-27	15	39	0	0	MEN-18b	270	0
45.87067	8.98868	364	Intervention	Mendrisio	2019-09-27	2019-10-10	13	41	0	0	MEN-18b	283	0
45.86858	8.98227	345	Intervention	Mendrisio	2019-05-22	2019-06-03	12	23	0	0	MEN-20a	154	0
45.86858	8.98227	345	Intervention	Mendrisio	2019-06-03	2019-06-14	11	25	0	0	MEN-20a	165	0
45.86858	8.98227	345	Intervention	Mendrisio	2019-06-14	2019-07-03	19	27	92	67.7894736842105	MEN-20a	184	67.7894736842105
45.86858	8.98227	345	Intervention	Mendrisio	2019-07-03	2019-07-18	15	29	11	10.2666666666667	MEN-20a	199	10.2666666666667
45.86858	8.98227	345	Intervention	Mendrisio	2019-07-18	2019-07-30	12	31	32	37.3333333333333	MEN-20a	211	37.3333333333333
45.86858	8.98227	345	Intervention	Mendrisio	2019-07-30	2019-08-12	13	33	33	35.5384615384615	MEN-20a	224	35.5384615384615
45.86858	8.98227	345	Intervention	Mendrisio	2019-08-12	2019-08-29	17	35	0	0	MEN-20a	241	0
45.86858	8.98227	345	Intervention	Mendrisio	2019-08-29	2019-09-12	14	37	0	0	MEN-20a	255	0
45.86858	8.98227	345	Intervention	Mendrisio	2019-09-12	2019-09-27	15	39	0	0	MEN-20a	270	0
45.86858	8.98227	345	Intervention	Mendrisio	2019-09-27	2019-10-10	13	41	16	17.2307692307692	MEN-20a	283	17.2307692307692
45.86907	8.98584	359	Intervention	Mendrisio	2019-05-22	2019-06-03	12	23	0	0	MEN-21b	154	0
45.86907	8.98584	359	Intervention	Mendrisio	2019-06-03	2019-06-14	11	25	3	3.81818181818182	MEN-21b	165	3.81818181818182
45.86907	8.98584	359	Intervention	Mendrisio	2019-06-14	2019-07-03	19	27	261	192.315789473684	MEN-21b	184	192.315789473684
45.86907	8.98584	359	Intervention	Mendrisio	2019-07-03	2019-07-18	15	29	357	333.2	MEN-21b	199	333.2
45.86907	8.98584	359	Intervention	Mendrisio	2019-07-18	2019-07-30	12	31	232	270.666666666667	MEN-21b	211	270.666666666667
45.86907	8.98584	359	Intervention	Mendrisio	2019-07-30	2019-08-12	13	33	240	258.461538461538	MEN-21b	224	258.461538461538
45.86907	8.98584	359	Intervention	Mendrisio	2019-08-12	2019-08-29	17	35	401	330.235294117647	MEN-21b	241	330.235294117647
45.86907	8.98584	359	Intervention	Mendrisio	2019-08-29	2019-09-12	14	37	40	40	MEN-21b	255	40
45.86907	8.98584	359	Intervention	Mendrisio	2019-09-12	2019-09-27	15	39	0	0	MEN-21b	270	0
45.86907	8.98584	359	Intervention	Mendrisio	2019-09-27	2019-10-10	13	41	0	0	MEN-21b	283	0
45.86623	8.98278	355	Intervention	Mendrisio	2019-05-22	2019-06-03	12	23	0	0	MEN-26a	154	0
45.86623	8.98278	355	Intervention	Mendrisio	2019-06-03	2019-06-14	11	25	0	0	MEN-26a	165	0
45.86623	8.98278	355	Intervention	Mendrisio	2019-06-14	2019-07-03	19	27	6	4.42105263157895	MEN-26a	184	4.42105263157895
45.86623	8.98278	355	Intervention	Mendrisio	2019-07-03	2019-07-18	15	29	116	108.266666666667	MEN-26a	199	108.266666666667
45.86623	8.98278	355	Intervention	Mendrisio	2019-07-18	2019-07-30	12	31	70	81.6666666666667	MEN-26a	211	81.6666666666667
45.86623	8.98278	355	Intervention	Mendrisio	2019-07-30	2019-08-12	13	33	41	44.1538461538462	MEN-26a	224	44.1538461538462
45.86623	8.98278	355	Intervention	Mendrisio	2019-08-12	2019-08-29	17	35	53	43.6470588235294	MEN-26a	241	43.6470588235294
45.86623	8.98278	355	Intervention	Mendrisio	2019-08-29	2019-09-12	14	37	56	56	MEN-26a	255	56
45.86623	8.98278	355	Intervention	Mendrisio	2019-09-12	2019-09-27	15	39	0	0	MEN-26a	270	0
45.86623	8.98278	355	Intervention	Mendrisio	2019-09-27	2019-10-10	13	41	0	0	MEN-26a	283	0
45.86532	8.97825	332	Intervention	Mendrisio	2019-05-22	2019-06-03	12	23	0	0	MEN-28a	154	0
45.86532	8.97825	332	Intervention	Mendrisio	2019-06-03	2019-06-14	11	25	0	0	MEN-28a	165	0
45.86532	8.97825	332	Intervention	Mendrisio	2019-06-14	2019-07-03	19	27	79	58.2105263157895	MEN-28a	184	58.2105263157895
45.86532	8.97825	332	Intervention	Mendrisio	2019-07-03	2019-07-18	15	29	0	0	MEN-28a	199	0
45.86532	8.97825	332	Intervention	Mendrisio	2019-07-18	2019-07-30	12	31	0	0	MEN-28a	211	0
45.86532	8.97825	332	Intervention	Mendrisio	2019-07-30	2019-08-12	13	33	94	101.230769230769	MEN-28a	224	101.230769230769
45.86532	8.97825	332	Intervention	Mendrisio	2019-08-12	2019-08-29	17	35	246	202.588235294118	MEN-28a	241	202.588235294118
45.86532	8.97825	332	Intervention	Mendrisio	2019-08-29	2019-09-12	14	37	1	1	MEN-28a	255	1
45.86532	8.97825	332	Intervention	Mendrisio	2019-09-12	2019-09-27	15	39	0	0	MEN-28a	270	0
45.86532	8.97825	332	Intervention	Mendrisio	2019-09-27	2019-10-10	13	41	0	0	MEN-28a	283	0
45.787479	8.867073	335	Non-intervention	Malnate	2019-05-22	2019-06-05	14	23	0	0	MAL-1a	156	0
45.787479	8.867073	335	Non-intervention	Malnate	2019-06-05	2019-06-20	15	25	238	222.133333333333	MAL-1a	171	222.133333333333
45.787479	8.867073	335	Non-intervention	Malnate	2019-06-20	2019-07-04	14	27	345	345	MAL-1a	185	345
45.787479	8.867073	335	Non-intervention	Malnate	2019-07-04	2019-07-17	13	29	309	332.769230769231	MAL-1a	198	332.769230769231
45.787479	8.867073	335	Non-intervention	Malnate	2019-07-17	2019-08-01	15	31	897	837.2	MAL-1a	213	837.2
45.787479	8.867073	335	Non-intervention	Malnate	2019-08-01	2019-08-12	11	33	2117	2694.36363636364	MAL-1a	224	2694.36363636364
45.787479	8.867073	335	Non-intervention	Malnate	2019-08-12	2019-08-29	17	35	1043	858.941176470588	MAL-1a	241	858.941176470588
45.787479	8.867073	335	Non-intervention	Malnate	2019-08-29	2019-09-12	14	37	742	742	MAL-1a	255	742
45.787479	8.867073	335	Non-intervention	Malnate	2019-09-12	2019-09-27	15	39	495	462	MAL-1a	270	462
45.788844	8.873767	347	Non-intervention	Malnate	2019-05-22	2019-06-05	14	23	11	11	MAL-2a	156	11
45.788844	8.873767	347	Non-intervention	Malnate	2019-06-05	2019-06-20	15	25	0	0	MAL-2a	171	0
45.788844	8.873767	347	Non-intervention	Malnate	2019-06-20	2019-07-04	14	27	144	144	MAL-2a	185	144
45.788844	8.873767	347	Non-intervention	Malnate	2019-07-04	2019-07-17	13	29	251	270.307692307692	MAL-2a	198	270.307692307692
45.788844	8.873767	347	Non-intervention	Malnate	2019-07-17	2019-08-01	15	31	212	197.866666666667	MAL-2a	213	197.866666666667
45.788844	8.873767	347	Non-intervention	Malnate	2019-08-01	2019-08-12	11	33	667	848.909090909091	MAL-2a	224	848.909090909091
45.788844	8.873767	347	Non-intervention	Malnate	2019-08-12	2019-08-29	17	35	536	441.411764705882	MAL-2a	241	441.411764705882
45.788844	8.873767	347	Non-intervention	Malnate	2019-08-29	2019-09-12	14	37	337	337	MAL-2a	255	337
45.788844	8.873767	347	Non-intervention	Malnate	2019-09-12	2019-09-27	15	39	62	57.8666666666667	MAL-2a	270	57.8666666666667
45.788844	8.873767	347	Non-intervention	Malnate	2019-09-27	2019-10-10	13	41	22	23.6923076923077	MAL-2a	283	23.6923076923077
45.798663	8.879491	349	Non-intervention	Malnate	2019-05-22	2019-06-05	14	23	0	0	MAL-3a	156	0
45.798663	8.879491	349	Non-intervention	Malnate	2019-06-05	2019-06-20	15	25	59	55.0666666666667	MAL-3a	171	55.0666666666667
45.798663	8.879491	349	Non-intervention	Malnate	2019-06-20	2019-07-04	14	27	11	11	MAL-3a	185	11
45.798663	8.879491	349	Non-intervention	Malnate	2019-07-04	2019-07-17	13	29	112	120.615384615385	MAL-3a	198	120.615384615385
45.798663	8.879491	349	Non-intervention	Malnate	2019-07-17	2019-08-01	15	31	324	302.4	MAL-3a	213	302.4
45.798663	8.879491	349	Non-intervention	Malnate	2019-08-01	2019-08-12	11	33	223	283.818181818182	MAL-3a	224	283.818181818182
45.798663	8.879491	349	Non-intervention	Malnate	2019-08-12	2019-08-29	17	35	391	322	MAL-3a	241	322
45.798663	8.879491	349	Non-intervention	Malnate	2019-08-29	2019-09-12	14	37	88	88	MAL-3a	255	88
45.798663	8.879491	349	Non-intervention	Malnate	2019-09-12	2019-09-27	15	39	44	41.0666666666667	MAL-3a	270	41.0666666666667
45.798663	8.879491	349	Non-intervention	Malnate	2019-09-27	2019-10-10	13	41	18	19.3846153846154	MAL-3a	283	19.3846153846154
45.802371	8.87856	351	Non-intervention	Malnate	2019-05-22	2019-06-05	14	23	11	11	MAL-4a	156	11
45.802371	8.87856	351	Non-intervention	Malnate	2019-06-05	2019-06-20	15	25	41	38.2666666666667	MAL-4a	171	38.2666666666667
45.802371	8.87856	351	Non-intervention	Malnate	2019-06-20	2019-07-04	14	27	183	183	MAL-4a	185	183
45.802371	8.87856	351	Non-intervention	Malnate	2019-07-04	2019-07-17	13	29	106	114.153846153846	MAL-4a	198	114.153846153846
45.802371	8.87856	351	Non-intervention	Malnate	2019-07-17	2019-08-01	15	31	200	186.666666666667	MAL-4a	213	186.666666666667
45.802371	8.87856	351	Non-intervention	Malnate	2019-08-01	2019-08-12	11	33	96	122.181818181818	MAL-4a	224	122.181818181818
45.802371	8.87856	351	Non-intervention	Malnate	2019-08-12	2019-08-29	17	35	258	212.470588235294	MAL-4a	241	212.470588235294
45.802371	8.87856	351	Non-intervention	Malnate	2019-08-29	2019-09-12	14	37	215	215	MAL-4a	255	215
45.802371	8.87856	351	Non-intervention	Malnate	2019-09-12	2019-09-27	15	39	144	134.4	MAL-4a	270	134.4
45.802371	8.87856	351	Non-intervention	Malnate	2019-09-27	2019-10-10	13	41	0	0	MAL-4a	283	0
45.793641	8.892238	378	Non-intervention	Malnate	2019-05-22	2019-06-05	14	23	2	2	MAL-5a	156	2
45.793641	8.892238	378	Non-intervention	Malnate	2019-06-05	2019-06-20	15	25	75	70	MAL-5a	171	70
45.793641	8.892238	378	Non-intervention	Malnate	2019-06-20	2019-07-04	14	27	101	101	MAL-5a	185	101
45.793641	8.892238	378	Non-intervention	Malnate	2019-07-04	2019-07-17	13	29	254	273.538461538462	MAL-5a	198	273.538461538462
45.793641	8.892238	378	Non-intervention	Malnate	2019-07-17	2019-08-01	15	31	460	429.333333333333	MAL-5a	213	429.333333333333
45.793641	8.892238	378	Non-intervention	Malnate	2019-08-01	2019-08-12	11	33	892	1135.27272727273	MAL-5a	224	1135.27272727273
45.793641	8.892238	378	Non-intervention	Malnate	2019-08-12	2019-08-29	17	35	652	536.941176470588	MAL-5a	241	536.941176470588
45.793641	8.892238	378	Non-intervention	Malnate	2019-08-29	2019-09-12	14	37	125	125	MAL-5a	255	125
45.793641	8.892238	378	Non-intervention	Malnate	2019-09-12	2019-09-27	15	39	124	115.733333333333	MAL-5a	270	115.733333333333
45.793641	8.892238	378	Non-intervention	Malnate	2019-09-27	2019-10-10	13	41	60	64.6153846153846	MAL-5a	283	64.6153846153846
45.787266	8.901817	373	Non-intervention	Malnate	2019-05-22	2019-06-05	14	23	0	14	MAL-6a	156	0
45.787266	8.901817	373	Non-intervention	Malnate	2019-06-05	2019-06-20	15	25	0	0	MAL-6a	171	0
45.787266	8.901817	373	Non-intervention	Malnate	2019-06-20	2019-07-04	14	27	154	154	MAL-6a	185	154
45.787266	8.901817	373	Non-intervention	Malnate	2019-07-04	2019-07-17	13	29	23	24.7692307692308	MAL-6a	198	24.7692307692308
45.787266	8.901817	373	Non-intervention	Malnate	2019-07-17	2019-08-01	15	31	325	303.333333333333	MAL-6a	213	303.333333333333
45.787266	8.901817	373	Non-intervention	Malnate	2019-08-01	2019-08-12	11	33	271	344.909090909091	MAL-6a	224	344.909090909091
45.787266	8.901817	373	Non-intervention	Malnate	2019-08-12	2019-08-29	17	35	579	476.823529411765	MAL-6a	241	476.823529411765
45.787266	8.901817	373	Non-intervention	Malnate	2019-08-29	2019-09-12	14	37	336	336	MAL-6a	255	336
45.787266	8.901817	373	Non-intervention	Malnate	2019-09-12	2019-09-27	15	39	20	18.6666666666667	MAL-6a	270	18.6666666666667
45.787266	8.901817	373	Non-intervention	Malnate	2019-09-27	2019-10-10	13	41	3	3.23076923076923	MAL-6a	283	3.23076923076923
45.84271	9.03975	223	Non-intervention	Maslianico	2019-05-20	2019-06-05	16	23	16	14	MSL-1a	156	14
45.84271	9.03975	223	Non-intervention	Maslianico	2019-06-05	2019-06-18	13	25	69	74.3076923076923	MSL-1a	169	74.3076923076923
45.84271	9.03975	223	Non-intervention	Maslianico	2019-06-18	2019-07-03	15	27	208	194.133333333333	MSL-1a	184	194.133333333333
45.84271	9.03975	223	Non-intervention	Maslianico	2019-07-03	2019-07-16	13	29	285	306.923076923077	MSL-1a	197	306.923076923077
45.84271	9.03975	223	Non-intervention	Maslianico	2019-07-16	2019-07-30	14	31	564	564	MSL-1a	211	564
45.84271	9.03975	223	Non-intervention	Maslianico	2019-07-30	2019-08-13	14	33	97	97	MSL-1a	225	97
45.84271	9.03975	223	Non-intervention	Maslianico	2019-08-13	2019-08-26	13	35	83	89.3846153846154	MSL-1a	238	89.3846153846154
45.84271	9.03975	223	Non-intervention	Maslianico	2019-08-26	2019-09-11	16	37	124	108.5	MSL-1a	254	108.5
45.84271	9.03975	223	Non-intervention	Maslianico	2019-09-11	2019-09-27	16	39	161	140.875	MSL-1a	270	140.875
45.84271	9.03975	223	Non-intervention	Maslianico	2019-09-27	2019-10-10	13	41	78	84	MSL-1a	283	84
45.84268	9.04556	224	Non-intervention	Maslianico	2019-05-20	2019-06-05	16	23	0	0	MSL-2a	156	0
45.84268	9.04556	224	Non-intervention	Maslianico	2019-06-05	2019-06-18	13	25	70	75.3846153846154	MSL-2a	169	75.3846153846154
45.84268	9.04556	224	Non-intervention	Maslianico	2019-06-18	2019-07-03	15	27	131	122.266666666667	MSL-2a	184	122.266666666667
45.84268	9.04556	224	Non-intervention	Maslianico	2019-07-03	2019-07-16	13	29	186	200.307692307692	MSL-2a	197	200.307692307692
45.84268	9.04556	224	Non-intervention	Maslianico	2019-07-16	2019-07-30	14	31	302	302	MSL-2a	211	302
45.84268	9.04556	224	Non-intervention	Maslianico	2019-07-30	2019-08-13	14	33	199	199	MSL-2a	225	199
45.84268	9.04556	224	Non-intervention	Maslianico	2019-08-13	2019-08-26	13	35	304	327.384615384615	MSL-2a	238	327.384615384615
45.84268	9.04556	224	Non-intervention	Maslianico	2019-08-26	2019-09-11	16	37	385	336.875	MSL-2a	254	336.875
45.84268	9.04556	224	Non-intervention	Maslianico	2019-09-11	2019-09-27	16	39	198	173.25	MSL-2a	270	173.25
45.84268	9.04556	224	Non-intervention	Maslianico	2019-09-27	2019-10-10	13	41	0	0	MSL-2a	283	0
45.84113	9.04714	217	Non-intervention	Maslianico	2019-05-20	2019-06-05	16	23	0	0	MSL-3a	156	0
45.84113	9.04714	217	Non-intervention	Maslianico	2019-06-05	2019-06-18	13	25	9	9.69230769230769	MSL-3a	169	9.69230769230769
45.84113	9.04714	217	Non-intervention	Maslianico	2019-06-18	2019-07-03	15	27	116	108.266666666667	MSL-3a	184	108.266666666667
45.84113	9.04714	217	Non-intervention	Maslianico	2019-07-03	2019-07-16	13	29	77	82.9230769230769	MSL-3a	197	82.9230769230769
45.84113	9.04714	217	Non-intervention	Maslianico	2019-07-16	2019-07-30	14	31	101	101	MSL-3a	211	101
45.84113	9.04714	217	Non-intervention	Maslianico	2019-08-26	2019-09-11	16	37	160	140	MSL-3a	254	140
45.84113	9.04714	217	Non-intervention	Maslianico	2019-09-11	2019-09-27	16	39	91	79.625	MSL-3a	270	79.625
45.84113	9.04714	217	Non-intervention	Maslianico	2019-09-27	2019-10-10	13	41	81	87.2307692307692	MSL-3a	283	87.2307692307692
45.83961	9.0516	214	Non-intervention	Maslianico	2019-05-20	2019-06-05	16	23	26	22.75	MSL-4a	156	22.75
45.83961	9.0516	214	Non-intervention	Maslianico	2019-06-05	2019-06-18	13	25	16	17.2307692307692	MSL-4a	169	17.2307692307692
45.83961	9.0516	214	Non-intervention	Maslianico	2019-06-18	2019-07-03	15	27	148	138.133333333333	MSL-4a	184	138.133333333333
45.83961	9.0516	214	Non-intervention	Maslianico	2019-07-03	2019-07-16	13	29	279	300.461538461538	MSL-4a	197	300.461538461538
45.83961	9.0516	214	Non-intervention	Maslianico	2019-07-16	2019-07-30	14	31	139	139	MSL-4a	211	139
45.83961	9.0516	214	Non-intervention	Maslianico	2019-07-30	2019-08-13	14	33	131	131	MSL-4a	225	131
45.83961	9.0516	214	Non-intervention	Maslianico	2019-08-13	2019-08-26	13	35	201	216.461538461538	MSL-4a	238	216.461538461538
45.83961	9.0516	214	Non-intervention	Maslianico	2019-08-26	2019-09-11	16	37	232	203	MSL-4a	254	203
45.83961	9.0516	214	Non-intervention	Maslianico	2019-09-27	2019-10-10	13	41	0	0	MSL-4a	283	0
45.84606	9.04832	319	Non-intervention	Maslianico	2019-05-20	2019-06-05	16	23	19	16.625	MSL-5a	156	16.625
45.84606	9.04832	319	Non-intervention	Maslianico	2019-07-03	2019-07-16	13	29	211	227.230769230769	MSL-5a	197	227.230769230769
45.84606	9.04832	319	Non-intervention	Maslianico	2019-07-16	2019-07-30	14	31	1073	1073	MSL-5a	211	1073
45.84606	9.04832	319	Non-intervention	Maslianico	2019-07-30	2019-08-13	14	33	566	566	MSL-5a	225	566
45.84606	9.04832	319	Non-intervention	Maslianico	2019-08-13	2019-08-26	13	35	459	494.307692307692	MSL-5a	238	494.307692307692
45.84606	9.04832	319	Non-intervention	Maslianico	2019-08-26	2019-09-11	16	37	475	415.625	MSL-5a	254	415.625
45.84606	9.04832	319	Non-intervention	Maslianico	2019-09-11	2019-09-27	16	39	559	489.125	MSL-5a	270	489.125
45.84606	9.04832	319	Non-intervention	Maslianico	2019-09-27	2019-10-10	13	41	78	84	MSL-5a	283	84
45.8433	9.05106	244	Non-intervention	Maslianico	2019-05-20	2019-06-05	16	23	102	89.25	MSL-6a	156	89.25
45.8433	9.05106	244	Non-intervention	Maslianico	2019-06-05	2019-06-18	13	25	352	379.076923076923	MSL-6a	169	379.076923076923
45.8433	9.05106	244	Non-intervention	Maslianico	2019-06-18	2019-07-03	15	27	188	175.466666666667	MSL-6a	184	175.466666666667
45.8433	9.05106	244	Non-intervention	Maslianico	2019-07-03	2019-07-16	13	29	218	234.769230769231	MSL-6a	197	234.769230769231
45.8433	9.05106	244	Non-intervention	Maslianico	2019-07-16	2019-07-30	14	31	615	615	MSL-6a	211	615
45.8433	9.05106	244	Non-intervention	Maslianico	2019-07-30	2019-08-13	14	33	824	824	MSL-6a	225	824
45.8433	9.05106	244	Non-intervention	Maslianico	2019-08-13	2019-08-26	13	35	50	53.8461538461538	MSL-6a	238	53.8461538461538
45.8433	9.05106	244	Non-intervention	Maslianico	2019-08-26	2019-09-11	16	37	278	243.25	MSL-6a	254	243.25
45.8433	9.05106	244	Non-intervention	Maslianico	2019-09-11	2019-09-27	16	39	524	458.5	MSL-6a	270	458.5
45.8433	9.05106	244	Non-intervention	Maslianico	2019-09-27	2019-10-10	13	41	167	179.846153846154	MSL-6a	283	179.846153846154
45.82244	8.95859	411	Non-intervention	Uggiate-Trevano	2019-07-03	2019-07-16	13	29	78	84	UTR-1a	197	84
45.82244	8.95859	411	Non-intervention	Uggiate-Trevano	2019-07-16	2019-07-30	14	31	818	818	UTR-1a	211	818
45.82244	8.95859	411	Non-intervention	Uggiate-Trevano	2019-07-30	2019-08-13	14	33	864	864	UTR-1a	225	864
45.82244	8.95859	411	Non-intervention	Uggiate-Trevano	2019-08-13	2019-08-26	13	35	224	241.230769230769	UTR-1a	238	241.230769230769
45.82244	8.95859	411	Non-intervention	Uggiate-Trevano	2019-08-26	2019-09-11	16	37	313	273.875	UTR-1a	254	273.875
45.82244	8.95859	411	Non-intervention	Uggiate-Trevano	2019-09-11	2019-09-27	16	39	272	238	UTR-1a	270	238
45.82244	8.95859	411	Non-intervention	Uggiate-Trevano	2019-09-27	2019-10-10	13	41	10	10.7692307692308	UTR-1a	283	10.7692307692308
45.82078	8.95462	401	Non-intervention	Uggiate-Trevano	2019-06-05	2019-06-18	13	25	0	0	UTR-2a	169	0
45.82078	8.95462	401	Non-intervention	Uggiate-Trevano	2019-06-18	2019-07-03	15	27	33	30.8	UTR-2a	184	30.8
45.82078	8.95462	401	Non-intervention	Uggiate-Trevano	2019-07-16	2019-07-30	14	31	227	227	UTR-2a	211	227
45.82078	8.95462	401	Non-intervention	Uggiate-Trevano	2019-07-30	2019-08-13	14	33	258	258	UTR-2a	225	258
45.82078	8.95462	401	Non-intervention	Uggiate-Trevano	2019-08-13	2019-08-26	13	35	173	186.307692307692	UTR-2a	238	186.307692307692
45.82078	8.95462	401	Non-intervention	Uggiate-Trevano	2019-08-26	2019-09-11	16	37	248	217	UTR-2a	254	217
45.82078	8.95462	401	Non-intervention	Uggiate-Trevano	2019-09-11	2019-09-27	16	39	146	127.75	UTR-2a	270	127.75
45.82078	8.95462	401	Non-intervention	Uggiate-Trevano	2019-09-27	2019-10-10	13	41	38	40.9230769230769	UTR-2a	283	40.9230769230769
45.82637	8.95026	420	Non-intervention	Uggiate-Trevano	2019-06-18	2019-07-03	15	27	323	301.466666666667	UTR-3a	184	301.466666666667
45.82637	8.95026	420	Non-intervention	Uggiate-Trevano	2019-07-03	2019-07-16	13	29	74	79.6923076923077	UTR-3a	197	79.6923076923077
45.82637	8.95026	420	Non-intervention	Uggiate-Trevano	2019-07-16	2019-07-30	14	31	196	196	UTR-3a	211	196
45.82637	8.95026	420	Non-intervention	Uggiate-Trevano	2019-07-30	2019-08-13	14	33	257	257	UTR-3a	225	257
45.82637	8.95026	420	Non-intervention	Uggiate-Trevano	2019-08-13	2019-08-26	13	35	39	42	UTR-3a	238	42
45.82637	8.95026	420	Non-intervention	Uggiate-Trevano	2019-08-26	2019-09-11	16	37	270	236.25	UTR-3a	254	236.25
45.82637	8.95026	420	Non-intervention	Uggiate-Trevano	2019-09-11	2019-09-27	16	39	72	63	UTR-3a	270	63
45.82637	8.95026	420	Non-intervention	Uggiate-Trevano	2019-09-27	2019-10-10	13	41	0	0	UTR-3a	283	0
45.82545	8.9588	414	Non-intervention	Uggiate-Trevano	2019-06-05	2019-06-18	13	25	10	10.7692307692308	UTR-4a	169	10.7692307692308
45.82545	8.9588	414	Non-intervention	Uggiate-Trevano	2019-06-18	2019-07-03	15	27	95	88.6666666666667	UTR-4a	184	88.6666666666667
45.82545	8.9588	414	Non-intervention	Uggiate-Trevano	2019-07-03	2019-07-16	13	29	42	45.2307692307692	UTR-4a	197	45.2307692307692
45.82545	8.9588	414	Non-intervention	Uggiate-Trevano	2019-07-16	2019-07-30	14	31	210	210	UTR-4a	211	210
45.82545	8.9588	414	Non-intervention	Uggiate-Trevano	2019-08-13	2019-08-26	13	35	236	254.153846153846	UTR-4a	238	254.153846153846
45.82545	8.9588	414	Non-intervention	Uggiate-Trevano	2019-08-26	2019-09-11	16	37	110	96.25	UTR-4a	254	96.25
45.82545	8.9588	414	Non-intervention	Uggiate-Trevano	2019-09-11	2019-09-27	16	39	93	81.375	UTR-4a	270	81.375
45.8228	8.96541	386	Non-intervention	Uggiate-Trevano	2019-06-05	2019-06-18	13	25	774	833.538461538462	UTR-5a	169	833.538461538462
45.8228	8.96541	386	Non-intervention	Uggiate-Trevano	2019-06-18	2019-07-03	15	27	202	188.533333333333	UTR-5a	184	188.533333333333
45.8228	8.96541	386	Non-intervention	Uggiate-Trevano	2019-07-03	2019-07-16	13	29	478	514.769230769231	UTR-5a	197	514.769230769231
45.8228	8.96541	386	Non-intervention	Uggiate-Trevano	2019-07-16	2019-07-30	14	31	167	167	UTR-5a	211	167
45.8228	8.96541	386	Non-intervention	Uggiate-Trevano	2019-07-30	2019-08-13	14	33	304	304	UTR-5a	225	304
45.8228	8.96541	386	Non-intervention	Uggiate-Trevano	2019-08-13	2019-08-26	13	35	410	441.538461538462	UTR-5a	238	441.538461538462
45.8228	8.96541	386	Non-intervention	Uggiate-Trevano	2019-08-26	2019-09-11	16	37	544	476	UTR-5a	254	476
45.8228	8.96541	386	Non-intervention	Uggiate-Trevano	2019-09-11	2019-09-27	16	39	406	355.25	UTR-5a	270	355.25
45.8228	8.96541	386	Non-intervention	Uggiate-Trevano	2019-09-27	2019-10-10	13	41	66	71.0769230769231	UTR-5a	283	71.0769230769231
45.82333	8.97321	372	Non-intervention	Uggiate-Trevano	2019-06-05	2019-06-18	13	25	112	120.615384615385	UTR-6a	169	120.615384615385
45.82333	8.97321	372	Non-intervention	Uggiate-Trevano	2019-06-18	2019-07-03	15	27	167	155.866666666667	UTR-6a	184	155.866666666667
45.82333	8.97321	372	Non-intervention	Uggiate-Trevano	2019-07-03	2019-07-16	13	29	346	372.615384615385	UTR-6a	197	372.615384615385
45.82333	8.97321	372	Non-intervention	Uggiate-Trevano	2019-07-16	2019-07-30	14	31	313	313	UTR-6a	211	313
45.82333	8.97321	372	Non-intervention	Uggiate-Trevano	2019-07-30	2019-08-13	14	33	158	158	UTR-6a	225	158
45.82333	8.97321	372	Non-intervention	Uggiate-Trevano	2019-08-13	2019-08-26	13	35	369	397.384615384615	UTR-6a	238	397.384615384615
45.82333	8.97321	372	Non-intervention	Uggiate-Trevano	2019-08-26	2019-09-11	16	37	75	65.625	UTR-6a	254	65.625
45.82333	8.97321	372	Non-intervention	Uggiate-Trevano	2019-09-11	2019-09-27	16	39	101	88.375	UTR-6a	270	88.375
45.82333	8.97321	372	Non-intervention	Uggiate-Trevano	2019-09-27	2019-10-10	13	41	22	23.6923076923077	UTR-6a	283	23.6923076923077
