# Supplementary material for: Effectiveness of integrated Aedes albopictus management in southern Switzerland
Source: Parasit Vectors. 2021 Aug 16;14:405. doi: 10.1186/s13071-021-04903-2 (PMC8365973; doi:10.1186/s13071-021-04903-2)
Supplement: Supplementary file 3 — Additional file 3: Table S2. Data from Gravid Aedes Traps (GATs) with Aedes albopictus female counts, in csv format. Variables included are WGS84.LAT (latitude of trap); WGS84.LNG (longitude of trap); ALTITUDE (altitude of trap); AREA (type of area, i.e. intervention or non-intervention); MUNICIPALITY; Date.when.GAT.installed; Date.when.GAT.collected; No..Days.GAT.in.field; Week.when.GAT.collected; No..Ad..Albo.in.GAT; No..Ad..Albo.in.14.days; TRAP.ID.fac (trap identity) and Day.GAT.collected. [file 13071_2021_4903_MOESM3_ESM.csv]

WGS84.LAT	WGS84.LNG	ALTITUDE	AREA	MUNICIPALITY	Date.when.GAT.installed	Date.when.GAT.collected	No..Days.GAT.in.field	Week.when.GAT.collected	No..Ad..Albo.in.GAT	No..Ad..Albo.in.14.days	TRAP.ID.fac	Day.GAT.collected
45.84548	9.00037	263	Intervention	Balerna	2019-06-05	2019-06-18	13	25	2	2.15384615384615	BAL-11a	169
45.84548	9.00037	263	Intervention	Balerna	2019-06-18	2019-07-03	15	27	5	4.66666666666667	BAL-11a	184
45.84548	9.00037	263	Intervention	Balerna	2019-07-03	2019-07-16	13	29	7	7.53846153846154	BAL-11a	197
45.84548	9.00037	263	Intervention	Balerna	2019-07-16	2019-07-30	14	31	9	9	BAL-11a	211
45.84548	9.00037	263	Intervention	Balerna	2019-07-30	2019-08-13	14	33	7	7	BAL-11a	225
45.84548	9.00037	263	Intervention	Balerna	2019-08-13	2019-08-26	13	35	8	8.61538461538462	BAL-11a	238
45.84548	9.00037	263	Intervention	Balerna	2019-08-26	2019-09-11	16	37	4	3.5	BAL-11a	254
45.84548	9.00037	263	Intervention	Balerna	2019-09-11	2019-09-27	16	39	8	7	BAL-11a	270
45.84548	9.00037	263	Intervention	Balerna	2019-09-27	2019-10-10	13	41	4	4.30769230769231	BAL-11a	283
45.85177	9.00475	316	Intervention	Balerna	2019-06-05	2019-06-18	13	25	0	0	BAL-2b	169
45.85177	9.00475	316	Intervention	Balerna	2019-06-18	2019-07-03	15	27	3	2.8	BAL-2b	184
45.85177	9.00475	316	Intervention	Balerna	2019-07-03	2019-07-16	13	29	1	1.07692307692308	BAL-2b	197
45.85177	9.00475	316	Intervention	Balerna	2019-07-16	2019-07-30	14	31	2	2	BAL-2b	211
45.85177	9.00475	316	Intervention	Balerna	2019-07-30	2019-08-13	14	33	3	3	BAL-2b	225
45.85177	9.00475	316	Intervention	Balerna	2019-08-13	2019-08-26	13	35	4	4.30769230769231	BAL-2b	238
45.85177	9.00475	316	Intervention	Balerna	2019-08-26	2019-09-11	16	37	1	0.875	BAL-2b	254
45.85177	9.00475	316	Intervention	Balerna	2019-09-11	2019-09-27	16	39	2	1.75	BAL-2b	270
45.85177	9.00475	316	Intervention	Balerna	2019-09-27	2019-10-10	13	41	4	4.30769230769231	BAL-2b	283
45.84767	9.00551	282	Intervention	Balerna	2019-06-05	2019-06-18	13	25	0	0	BAL-5b	169
45.84767	9.00551	282	Intervention	Balerna	2019-06-18	2019-07-03	15	27	0	0	BAL-5b	184
45.84767	9.00551	282	Intervention	Balerna	2019-07-03	2019-07-16	13	29	0	0	BAL-5b	197
45.84767	9.00551	282	Intervention	Balerna	2019-07-16	2019-07-30	14	31	0	0	BAL-5b	211
45.84767	9.00551	282	Intervention	Balerna	2019-07-30	2019-08-13	14	33	0	0	BAL-5b	225
45.84767	9.00551	282	Intervention	Balerna	2019-08-13	2019-08-26	13	35	2	2.15384615384615	BAL-5b	238
45.84767	9.00551	282	Intervention	Balerna	2019-08-26	2019-09-11	16	37	1	0.875	BAL-5b	254
45.84767	9.00551	282	Intervention	Balerna	2019-09-11	2019-09-27	16	39	10	8.75	BAL-5b	270
45.84767	9.00551	282	Intervention	Balerna	2019-09-27	2019-10-10	13	41	6	6.46153846153846	BAL-5b	283
45.84727	9.01016	304	Intervention	Balerna	2019-06-05	2019-06-18	13	25	0	0	BAL-6b	169
45.84727	9.01016	304	Intervention	Balerna	2019-06-18	2019-07-03	15	27	0	0	BAL-6b	184
45.84727	9.01016	304	Intervention	Balerna	2019-07-03	2019-07-16	13	29	0	0	BAL-6b	197
45.84727	9.01016	304	Intervention	Balerna	2019-07-16	2019-07-30	14	31	0	0	BAL-6b	211
45.84727	9.01016	304	Intervention	Balerna	2019-07-30	2019-08-13	14	33	2	2	BAL-6b	225
45.84727	9.01016	304	Intervention	Balerna	2019-08-13	2019-08-26	13	35	3	3.23076923076923	BAL-6b	238
45.84727	9.01016	304	Intervention	Balerna	2019-08-26	2019-09-11	16	37	7	6.125	BAL-6b	254
45.84727	9.01016	304	Intervention	Balerna	2019-09-11	2019-09-27	16	39	3	2.625	BAL-6b	270
45.84727	9.01016	304	Intervention	Balerna	2019-09-27	2019-10-10	13	41	1	1.07692307692308	BAL-6b	283
45.8462	9.0045	267	Intervention	Balerna	2019-06-05	2019-06-18	13	25	0	0	BAL-8b	169
45.8462	9.0045	267	Intervention	Balerna	2019-06-18	2019-07-03	15	27	0	0	BAL-8b	184
45.8462	9.0045	267	Intervention	Balerna	2019-07-03	2019-07-16	13	29	5	5.38461538461539	BAL-8b	197
45.8462	9.0045	267	Intervention	Balerna	2019-07-16	2019-07-30	14	31	6	6	BAL-8b	211
45.8462	9.0045	267	Intervention	Balerna	2019-07-30	2019-08-13	14	33	9	9	BAL-8b	225
45.8462	9.0045	267	Intervention	Balerna	2019-08-13	2019-08-26	13	35	7	7.53846153846154	BAL-8b	238
45.8462	9.0045	267	Intervention	Balerna	2019-08-26	2019-09-11	16	37	8	7	BAL-8b	254
45.8462	9.0045	267	Intervention	Balerna	2019-09-11	2019-09-27	16	39	9	7.875	BAL-8b	270
45.8462	9.0045	267	Intervention	Balerna	2019-09-27	2019-10-10	13	41	4	4.30769230769231	BAL-8b	283
45.84477	9.00753	262	Intervention	Balerna	2019-06-05	2019-06-18	13	25	4	4.30769230769231	BAL-9a	169
45.84477	9.00753	262	Intervention	Balerna	2019-06-18	2019-07-03	15	27	4	3.73333333333333	BAL-9a	184
45.84477	9.00753	262	Intervention	Balerna	2019-07-03	2019-07-16	13	29	5	5.38461538461539	BAL-9a	197
45.84477	9.00753	262	Intervention	Balerna	2019-07-16	2019-07-30	14	31	9	9	BAL-9a	211
45.84477	9.00753	262	Intervention	Balerna	2019-07-30	2019-08-13	14	33	11	11	BAL-9a	225
45.84477	9.00753	262	Intervention	Balerna	2019-08-13	2019-08-26	13	35	4	4.30769230769231	BAL-9a	238
45.84477	9.00753	262	Intervention	Balerna	2019-08-26	2019-09-11	16	37	13	11.375	BAL-9a	254
45.84477	9.00753	262	Intervention	Balerna	2019-09-11	2019-09-27	16	39	2	1.75	BAL-9a	270
45.84477	9.00753	262	Intervention	Balerna	2019-09-27	2019-10-10	13	41	11	11.8461538461538	BAL-9a	283
45.85256	8.98971	351	Intervention	Coldrerio	2019-06-18	2019-07-03	15	27	3	2.8	COL-11a	184
45.85256	8.98971	351	Intervention	Coldrerio	2019-07-03	2019-07-16	13	29	7	7.53846153846154	COL-11a	197
45.85256	8.98971	351	Intervention	Coldrerio	2019-07-16	2019-07-30	14	31	10	10	COL-11a	211
45.85256	8.98971	351	Intervention	Coldrerio	2019-07-30	2019-08-13	14	33	17	17	COL-11a	225
45.85256	8.98971	351	Intervention	Coldrerio	2019-08-13	2019-08-26	13	35	13	14	COL-11a	238
45.85256	8.98971	351	Intervention	Coldrerio	2019-08-26	2019-09-11	16	37	5	4.375	COL-11a	254
45.85256	8.98971	351	Intervention	Coldrerio	2019-09-11	2019-09-27	16	39	8	7	COL-11a	270
45.85256	8.98971	351	Intervention	Coldrerio	2019-09-27	2019-10-10	13	41	20	21.5384615384615	COL-11a	283
45.85714	8.98427	347	Intervention	Coldrerio	2019-06-05	2019-06-18	13	25	3	3.23076923076923	COL-2a	169
45.85714	8.98427	347	Intervention	Coldrerio	2019-06-18	2019-07-03	15	27	4	3.73333333333333	COL-2a	184
45.85714	8.98427	347	Intervention	Coldrerio	2019-07-03	2019-07-16	13	29	5	5.38461538461539	COL-2a	197
45.85714	8.98427	347	Intervention	Coldrerio	2019-07-16	2019-07-30	14	31	6	6	COL-2a	211
45.85714	8.98427	347	Intervention	Coldrerio	2019-07-30	2019-08-13	14	33	4	4	COL-2a	225
45.85714	8.98427	347	Intervention	Coldrerio	2019-08-13	2019-08-26	13	35	4	4.30769230769231	COL-2a	238
45.85714	8.98427	347	Intervention	Coldrerio	2019-08-26	2019-09-11	16	37	0	0	COL-2a	254
45.85714	8.98427	347	Intervention	Coldrerio	2019-09-11	2019-09-27	16	39	1	0.875	COL-2a	270
45.85714	8.98427	347	Intervention	Coldrerio	2019-09-27	2019-10-10	13	41	4	4.30769230769231	COL-2a	283
45.85647	8.98858	353	Intervention	Coldrerio	2019-06-05	2019-06-18	13	25	0	0	COL-3a	169
45.85647	8.98858	353	Intervention	Coldrerio	2019-06-18	2019-07-03	15	27	0	0	COL-3a	184
45.85647	8.98858	353	Intervention	Coldrerio	2019-07-03	2019-07-16	13	29	0	0	COL-3a	197
45.85647	8.98858	353	Intervention	Coldrerio	2019-07-16	2019-07-30	14	31	2	2	COL-3a	211
45.85647	8.98858	353	Intervention	Coldrerio	2019-07-30	2019-08-13	14	33	0	0	COL-3a	225
45.85647	8.98858	353	Intervention	Coldrerio	2019-08-13	2019-08-26	13	35	0	0	COL-3a	238
45.85647	8.98858	353	Intervention	Coldrerio	2019-08-26	2019-09-11	16	37	0	0	COL-3a	254
45.85647	8.98858	353	Intervention	Coldrerio	2019-09-11	2019-09-27	16	39	0	0	COL-3a	270
45.85647	8.98858	353	Intervention	Coldrerio	2019-09-27	2019-10-10	13	41	4	4.30769230769231	COL-3a	283
45.85659	8.99154	354	Intervention	Coldrerio	2019-06-05	2019-06-18	13	25	1	1.07692307692308	COL-4b	169
45.85659	8.99154	354	Intervention	Coldrerio	2019-07-03	2019-07-16	13	29	3	3.23076923076923	COL-4b	197
45.85659	8.99154	354	Intervention	Coldrerio	2019-07-16	2019-07-30	14	31	5	5	COL-4b	211
45.85659	8.99154	354	Intervention	Coldrerio	2019-07-30	2019-08-13	14	33	2	2	COL-4b	225
45.85659	8.99154	354	Intervention	Coldrerio	2019-08-13	2019-08-26	13	35	5	5.38461538461539	COL-4b	238
45.85659	8.99154	354	Intervention	Coldrerio	2019-08-26	2019-09-11	16	37	15	13.125	COL-4b	254
45.85659	8.99154	354	Intervention	Coldrerio	2019-09-11	2019-09-27	16	39	5	4.375	COL-4b	270
45.85659	8.99154	354	Intervention	Coldrerio	2019-09-27	2019-10-10	13	41	4	4.30769230769231	COL-4b	283
45.85636	8.98085	345	Intervention	Coldrerio	2019-06-05	2019-06-18	13	25	1	1.07692307692308	COL-5a	169
45.85636	8.98085	345	Intervention	Coldrerio	2019-06-18	2019-07-03	15	27	14	13.0666666666667	COL-5a	184
45.85636	8.98085	345	Intervention	Coldrerio	2019-07-03	2019-07-16	13	29	22	23.6923076923077	COL-5a	197
45.85636	8.98085	345	Intervention	Coldrerio	2019-07-16	2019-07-30	14	31	20	20	COL-5a	211
45.85636	8.98085	345	Intervention	Coldrerio	2019-07-30	2019-08-13	14	33	4	4	COL-5a	225
45.85636	8.98085	345	Intervention	Coldrerio	2019-08-13	2019-08-26	13	35	7	7.53846153846154	COL-5a	238
45.85636	8.98085	345	Intervention	Coldrerio	2019-08-26	2019-09-11	16	37	14	12.25	COL-5a	254
45.85636	8.98085	345	Intervention	Coldrerio	2019-09-11	2019-09-27	16	39	13	11.375	COL-5a	270
45.85636	8.98085	345	Intervention	Coldrerio	2019-09-27	2019-10-10	13	41	3	3.23076923076923	COL-5a	283
45.85509	8.99377	348	Intervention	Coldrerio	2019-06-05	2019-06-18	13	25	0	0	COL-9b	169
45.85509	8.99377	348	Intervention	Coldrerio	2019-06-18	2019-07-03	15	27	8	7.46666666666667	COL-9b	184
45.85509	8.99377	348	Intervention	Coldrerio	2019-07-03	2019-07-16	13	29	7	7.53846153846154	COL-9b	197
45.85509	8.99377	348	Intervention	Coldrerio	2019-07-16	2019-07-30	14	31	2	2	COL-9b	211
45.85509	8.99377	348	Intervention	Coldrerio	2019-07-30	2019-08-13	14	33	8	8	COL-9b	225
45.85509	8.99377	348	Intervention	Coldrerio	2019-08-13	2019-08-26	13	35	1	1.07692307692308	COL-9b	238
45.85509	8.99377	348	Intervention	Coldrerio	2019-08-26	2019-09-11	16	37	9	7.875	COL-9b	254
45.85509	8.99377	348	Intervention	Coldrerio	2019-09-11	2019-09-27	16	39	19	16.625	COL-9b	270
45.85509	8.99377	348	Intervention	Coldrerio	2019-09-27	2019-10-10	13	41	16	17.2307692307692	COL-9b	283
45.87537	8.98596	352	Intervention	Mendrisio	2019-06-05	2019-06-18	13	25	3	3.23076923076923	MEN-10a	169
45.87537	8.98596	352	Intervention	Mendrisio	2019-06-18	2019-07-03	15	27	5	4.66666666666667	MEN-10a	184
45.87537	8.98596	352	Intervention	Mendrisio	2019-07-03	2019-07-16	13	29	3	3.23076923076923	MEN-10a	197
45.87537	8.98596	352	Intervention	Mendrisio	2019-07-16	2019-07-30	14	31	9	9	MEN-10a	211
45.87537	8.98596	352	Intervention	Mendrisio	2019-07-30	2019-08-13	14	33	5	5	MEN-10a	225
45.87537	8.98596	352	Intervention	Mendrisio	2019-08-13	2019-08-26	13	35	4	4.30769230769231	MEN-10a	238
45.87537	8.98596	352	Intervention	Mendrisio	2019-08-26	2019-09-11	16	37	9	7.875	MEN-10a	254
45.87537	8.98596	352	Intervention	Mendrisio	2019-09-11	2019-09-27	16	39	3	2.625	MEN-10a	270
45.87537	8.98596	352	Intervention	Mendrisio	2019-09-27	2019-10-10	13	41	3	3.23076923076923	MEN-10a	283
45.87067	8.98868	364	Intervention	Mendrisio	2019-06-05	2019-06-18	13	25	1	1.07692307692308	MEN-18b	169
45.87067	8.98868	364	Intervention	Mendrisio	2019-06-18	2019-07-03	15	27	1	0.933333333333333	MEN-18b	184
45.87067	8.98868	364	Intervention	Mendrisio	2019-07-03	2019-07-16	13	29	2	2.15384615384615	MEN-18b	197
45.87067	8.98868	364	Intervention	Mendrisio	2019-07-16	2019-07-30	14	31	7	7	MEN-18b	211
45.87067	8.98868	364	Intervention	Mendrisio	2019-07-30	2019-08-13	14	33	4	4	MEN-18b	225
45.87067	8.98868	364	Intervention	Mendrisio	2019-08-13	2019-08-26	13	35	2	2.15384615384615	MEN-18b	238
45.87067	8.98868	364	Intervention	Mendrisio	2019-08-26	2019-09-11	16	37	2	1.75	MEN-18b	254
45.87067	8.98868	364	Intervention	Mendrisio	2019-09-11	2019-09-27	16	39	3	2.625	MEN-18b	270
45.87067	8.98868	364	Intervention	Mendrisio	2019-09-27	2019-10-10	13	41	3	3.23076923076923	MEN-18b	283
45.86858	8.98227	345	Intervention	Mendrisio	2019-06-05	2019-06-18	13	25	0	0	MEN-20a	169
45.86858	8.98227	345	Intervention	Mendrisio	2019-06-18	2019-07-03	15	27	0	0	MEN-20a	184
45.86858	8.98227	345	Intervention	Mendrisio	2019-07-03	2019-07-16	13	29	6	6.46153846153846	MEN-20a	197
45.86858	8.98227	345	Intervention	Mendrisio	2019-07-16	2019-07-30	14	31	10	10	MEN-20a	211
45.86858	8.98227	345	Intervention	Mendrisio	2019-07-30	2019-08-13	14	33	4	4	MEN-20a	225
45.86858	8.98227	345	Intervention	Mendrisio	2019-08-13	2019-08-26	13	35	3	3.23076923076923	MEN-20a	238
45.86858	8.98227	345	Intervention	Mendrisio	2019-08-26	2019-09-11	16	37	4	3.5	MEN-20a	254
45.86858	8.98227	345	Intervention	Mendrisio	2019-09-11	2019-09-27	16	39	4	3.5	MEN-20a	270
45.86858	8.98227	345	Intervention	Mendrisio	2019-09-27	2019-10-10	13	41	1	1.07692307692308	MEN-20a	283
45.86907	8.98584	359	Intervention	Mendrisio	2019-06-05	2019-06-18	13	25	0	0	MEN-21b	169
45.86907	8.98584	359	Intervention	Mendrisio	2019-06-18	2019-07-03	15	27	0	0	MEN-21b	184
45.86907	8.98584	359	Intervention	Mendrisio	2019-07-03	2019-07-16	13	29	0	0	MEN-21b	197
45.86907	8.98584	359	Intervention	Mendrisio	2019-07-16	2019-07-30	14	31	1	1	MEN-21b	211
45.86907	8.98584	359	Intervention	Mendrisio	2019-07-30	2019-08-13	14	33	0	0	MEN-21b	225
45.86907	8.98584	359	Intervention	Mendrisio	2019-08-13	2019-08-26	13	35	0	0	MEN-21b	238
45.86907	8.98584	359	Intervention	Mendrisio	2019-08-26	2019-09-11	16	37	0	0	MEN-21b	254
45.86907	8.98584	359	Intervention	Mendrisio	2019-09-27	2019-10-10	13	41	0	0	MEN-21b	283
45.86623	8.98278	355	Intervention	Mendrisio	2019-06-05	2019-06-18	13	25	0	0	MEN-26a	169
45.86623	8.98278	355	Intervention	Mendrisio	2019-06-18	2019-07-03	15	27	5	4.66666666666667	MEN-26a	184
45.86623	8.98278	355	Intervention	Mendrisio	2019-07-03	2019-07-16	13	29	9	9.69230769230769	MEN-26a	197
45.86623	8.98278	355	Intervention	Mendrisio	2019-07-16	2019-07-30	14	31	16	16	MEN-26a	211
45.86623	8.98278	355	Intervention	Mendrisio	2019-07-30	2019-08-13	14	33	8	8	MEN-26a	225
45.86623	8.98278	355	Intervention	Mendrisio	2019-08-13	2019-08-26	13	35	11	11.8461538461538	MEN-26a	238
45.86623	8.98278	355	Intervention	Mendrisio	2019-08-26	2019-09-11	16	37	7	6.125	MEN-26a	254
45.86623	8.98278	355	Intervention	Mendrisio	2019-09-11	2019-09-27	16	39	0	0	MEN-26a	270
45.86623	8.98278	355	Intervention	Mendrisio	2019-09-27	2019-10-10	13	41	1	1.07692307692308	MEN-26a	283
45.86532	8.97825	332	Intervention	Mendrisio	2019-06-18	2019-07-03	15	27	0	0	MEN-28a	184
45.86532	8.97825	332	Intervention	Mendrisio	2019-07-03	2019-07-16	13	29	2	2.15384615384615	MEN-28a	197
45.86532	8.97825	332	Intervention	Mendrisio	2019-07-16	2019-07-30	14	31	0	0	MEN-28a	211
45.86532	8.97825	332	Intervention	Mendrisio	2019-07-30	2019-08-13	14	33	0	0	MEN-28a	225
45.86532	8.97825	332	Intervention	Mendrisio	2019-08-13	2019-08-26	13	35	0	0	MEN-28a	238
45.86532	8.97825	332	Intervention	Mendrisio	2019-08-26	2019-09-11	16	37	1	0.875	MEN-28a	254
45.86532	8.97825	332	Intervention	Mendrisio	2019-09-11	2019-09-27	16	39	1	0.875	MEN-28a	270
45.86532	8.97825	332	Intervention	Mendrisio	2019-09-27	2019-10-10	13	41	1	1.07692307692308	MEN-28a	283
45.787479	8.867073	335	Non-intervention	Malnate	2019-06-05	2019-06-20	15	25	0	0	MAL-1a	171
45.787479	8.867073	335	Non-intervention	Malnate	2019-06-20	2019-07-04	14	27	2	2	MAL-1a	185
45.787479	8.867073	335	Non-intervention	Malnate	2019-07-04	2019-07-17	13	29	7	7.53846153846154	MAL-1a	198
45.787479	8.867073	335	Non-intervention	Malnate	2019-07-17	2019-08-01	15	31	0	0	MAL-1a	213
45.787479	8.867073	335	Non-intervention	Malnate	2019-08-01	2019-08-12	11	33	6	7.63636363636364	MAL-1a	224
45.787479	8.867073	335	Non-intervention	Malnate	2019-08-12	2019-08-29	17	35	19	15.6470588235294	MAL-1a	241
45.787479	8.867073	335	Non-intervention	Malnate	2019-08-29	2019-09-12	14	37	19	19	MAL-1a	255
45.787479	8.867073	335	Non-intervention	Malnate	2019-09-12	2019-09-27	15	39	7	6.53333333333333	MAL-1a	270
45.787479	8.867073	335	Non-intervention	Malnate	2019-09-27	2019-10-10	13	41	10	10.7692307692308	MAL-1a	283
45.788844	8.873767	347	Non-intervention	Malnate	2019-06-05	2019-06-20	15	25	3	2.8	MAL-2a	171
45.788844	8.873767	347	Non-intervention	Malnate	2019-06-20	2019-07-04	14	27	6	6	MAL-2a	185
45.788844	8.873767	347	Non-intervention	Malnate	2019-07-04	2019-07-17	13	29	7	7.53846153846154	MAL-2a	198
45.788844	8.873767	347	Non-intervention	Malnate	2019-07-17	2019-08-01	15	31	12	11.2	MAL-2a	213
45.788844	8.873767	347	Non-intervention	Malnate	2019-08-01	2019-08-12	11	33	8	10.1818181818182	MAL-2a	224
45.788844	8.873767	347	Non-intervention	Malnate	2019-08-12	2019-08-29	17	35	10	8.23529411764706	MAL-2a	241
45.788844	8.873767	347	Non-intervention	Malnate	2019-08-29	2019-09-12	14	37	9	9	MAL-2a	255
45.788844	8.873767	347	Non-intervention	Malnate	2019-09-12	2019-09-27	15	39	8	7.46666666666667	MAL-2a	270
45.788844	8.873767	347	Non-intervention	Malnate	2019-09-27	2019-10-10	13	41	10	10.7692307692308	MAL-2a	283
45.798663	8.879491	349	Non-intervention	Malnate	2019-06-05	2019-06-20	15	25	6	5.6	MAL-3a	171
45.798663	8.879491	349	Non-intervention	Malnate	2019-06-20	2019-07-04	14	27	10	10	MAL-3a	185
45.798663	8.879491	349	Non-intervention	Malnate	2019-07-04	2019-07-17	13	29	10	10.7692307692308	MAL-3a	198
45.798663	8.879491	349	Non-intervention	Malnate	2019-07-17	2019-08-01	15	31	10	9.33333333333333	MAL-3a	213
45.798663	8.879491	349	Non-intervention	Malnate	2019-08-01	2019-08-12	11	33	16	20.3636363636364	MAL-3a	224
45.798663	8.879491	349	Non-intervention	Malnate	2019-08-12	2019-08-29	17	35	23	18.9411764705882	MAL-3a	241
45.798663	8.879491	349	Non-intervention	Malnate	2019-09-12	2019-09-27	15	39	2	1.86666666666667	MAL-3a	270
45.798663	8.879491	349	Non-intervention	Malnate	2019-09-27	2019-10-10	13	41	1	1.07692307692308	MAL-3a	283
45.802371	8.87856	351	Non-intervention	Malnate	2019-06-05	2019-06-20	15	25	1	0.933333333333333	MAL-4a	171
45.802371	8.87856	351	Non-intervention	Malnate	2019-06-20	2019-07-04	14	27	5	5	MAL-4a	185
45.802371	8.87856	351	Non-intervention	Malnate	2019-07-04	2019-07-17	13	29	50	53.8461538461538	MAL-4a	198
45.802371	8.87856	351	Non-intervention	Malnate	2019-08-01	2019-08-12	11	33	49	62.3636363636364	MAL-4a	224
45.802371	8.87856	351	Non-intervention	Malnate	2019-08-12	2019-08-29	17	35	83	68.3529411764706	MAL-4a	241
45.802371	8.87856	351	Non-intervention	Malnate	2019-08-29	2019-09-12	14	37	27	27	MAL-4a	255
45.802371	8.87856	351	Non-intervention	Malnate	2019-09-12	2019-09-27	15	39	31	28.9333333333333	MAL-4a	270
45.802371	8.87856	351	Non-intervention	Malnate	2019-09-27	2019-10-10	13	41	27	29.0769230769231	MAL-4a	283
45.793641	8.892238	378	Non-intervention	Malnate	2019-06-05	2019-06-20	15	25	11	10.2666666666667	MAL-5a	171
45.793641	8.892238	378	Non-intervention	Malnate	2019-06-20	2019-07-04	14	27	12	12	MAL-5a	185
45.793641	8.892238	378	Non-intervention	Malnate	2019-07-04	2019-07-17	13	29	20	21.5384615384615	MAL-5a	198
45.793641	8.892238	378	Non-intervention	Malnate	2019-07-17	2019-08-01	15	31	5	4.66666666666667	MAL-5a	213
45.793641	8.892238	378	Non-intervention	Malnate	2019-08-01	2019-08-12	11	33	1	1.27272727272727	MAL-5a	224
45.793641	8.892238	378	Non-intervention	Malnate	2019-08-12	2019-08-29	17	35	83	68.3529411764706	MAL-5a	241
45.793641	8.892238	378	Non-intervention	Malnate	2019-08-29	2019-09-12	14	37	19	19	MAL-5a	255
45.793641	8.892238	378	Non-intervention	Malnate	2019-09-12	2019-09-27	15	39	18	16.8	MAL-5a	270
45.793641	8.892238	378	Non-intervention	Malnate	2019-09-27	2019-10-10	13	41	4	4.30769230769231	MAL-5a	283
45.787266	8.901817	373	Non-intervention	Malnate	2019-06-05	2019-06-20	15	25	0	0	MAL-6a	171
45.787266	8.901817	373	Non-intervention	Malnate	2019-06-20	2019-07-04	14	27	3	3	MAL-6a	185
45.787266	8.901817	373	Non-intervention	Malnate	2019-07-04	2019-07-17	13	29	2	2.15384615384615	MAL-6a	198
45.787266	8.901817	373	Non-intervention	Malnate	2019-07-17	2019-08-01	15	31	3	2.8	MAL-6a	213
45.787266	8.901817	373	Non-intervention	Malnate	2019-08-12	2019-08-29	17	35	12	9.88235294117647	MAL-6a	241
45.787266	8.901817	373	Non-intervention	Malnate	2019-08-29	2019-09-12	14	37	6	6	MAL-6a	255
45.787266	8.901817	373	Non-intervention	Malnate	2019-09-12	2019-09-27	15	39	11	10.2666666666667	MAL-6a	270
45.787266	8.901817	373	Non-intervention	Malnate	2019-09-27	2019-10-10	13	41	19	20.4615384615385	MAL-6a	283
45.84271	9.03975	223	Non-intervention	Maslianico	2019-06-05	2019-06-18	13	25	4	4.30769230769231	MSL-1a	169
45.84271	9.03975	223	Non-intervention	Maslianico	2019-06-18	2019-07-03	15	27	4	3.73333333333333	MSL-1a	184
45.84271	9.03975	223	Non-intervention	Maslianico	2019-07-03	2019-07-16	13	29	10	10.7692307692308	MSL-1a	197
45.84271	9.03975	223	Non-intervention	Maslianico	2019-07-16	2019-07-30	14	31	6	6	MSL-1a	211
45.84271	9.03975	223	Non-intervention	Maslianico	2019-07-30	2019-08-13	14	33	13	13	MSL-1a	225
45.84271	9.03975	223	Non-intervention	Maslianico	2019-08-13	2019-08-26	13	35	25	26.9230769230769	MSL-1a	238
45.84271	9.03975	223	Non-intervention	Maslianico	2019-08-26	2019-09-11	16	37	8	7	MSL-1a	254
45.84271	9.03975	223	Non-intervention	Maslianico	2019-09-27	2019-10-10	13	41	7	7.53846153846154	MSL-1a	283
45.84268	9.04556	224	Non-intervention	Maslianico	2019-07-03	2019-07-16	13	29	3	3.23076923076923	MSL-2a	197
45.84268	9.04556	224	Non-intervention	Maslianico	2019-07-16	2019-07-30	14	31	2	2	MSL-2a	211
45.84268	9.04556	224	Non-intervention	Maslianico	2019-08-26	2019-09-11	16	37	8	7	MSL-2a	254
45.84268	9.04556	224	Non-intervention	Maslianico	2019-09-11	2019-09-27	16	39	3	2.625	MSL-2a	270
45.84268	9.04556	224	Non-intervention	Maslianico	2019-09-27	2019-10-10	13	41	3	3.23076923076923	MSL-2a	283
45.84113	9.04714	217	Non-intervention	Maslianico	2019-06-05	2019-06-18	13	25	0	0	MSL-3a	169
45.84113	9.04714	217	Non-intervention	Maslianico	2019-06-18	2019-07-03	15	27	0	0	MSL-3a	184
45.84113	9.04714	217	Non-intervention	Maslianico	2019-07-03	2019-07-16	13	29	1	1.07692307692308	MSL-3a	197
45.84113	9.04714	217	Non-intervention	Maslianico	2019-07-16	2019-07-30	14	31	6	6	MSL-3a	211
45.84113	9.04714	217	Non-intervention	Maslianico	2019-09-11	2019-09-27	16	39	2	1.75	MSL-3a	270
45.84113	9.04714	217	Non-intervention	Maslianico	2019-09-27	2019-10-10	13	41	0	0	MSL-3a	283
45.83961	9.0516	214	Non-intervention	Maslianico	2019-06-05	2019-06-18	13	25	6	6.46153846153846	MSL-4a	169
45.83961	9.0516	214	Non-intervention	Maslianico	2019-07-03	2019-07-16	13	29	3	3.23076923076923	MSL-4a	197
45.83961	9.0516	214	Non-intervention	Maslianico	2019-07-16	2019-07-30	14	31	13	13	MSL-4a	211
45.83961	9.0516	214	Non-intervention	Maslianico	2019-07-30	2019-08-13	14	33	8	8	MSL-4a	225
45.83961	9.0516	214	Non-intervention	Maslianico	2019-08-26	2019-09-11	16	37	12	10.5	MSL-4a	254
45.83961	9.0516	214	Non-intervention	Maslianico	2019-09-11	2019-09-27	16	39	6	5.25	MSL-4a	270
45.83961	9.0516	214	Non-intervention	Maslianico	2019-09-27	2019-10-10	13	41	5	5.38461538461539	MSL-4a	283
45.84606	9.04832	319	Non-intervention	Maslianico	2019-06-05	2019-06-18	13	25	6	6.46153846153846	MSL-5a	169
45.84606	9.04832	319	Non-intervention	Maslianico	2019-06-18	2019-07-03	15	27	7	6.53333333333333	MSL-5a	184
45.84606	9.04832	319	Non-intervention	Maslianico	2019-07-03	2019-07-16	13	29	26	28	MSL-5a	197
45.84606	9.04832	319	Non-intervention	Maslianico	2019-07-16	2019-07-30	14	31	24	24	MSL-5a	211
45.84606	9.04832	319	Non-intervention	Maslianico	2019-07-30	2019-08-13	14	33	15	15	MSL-5a	225
45.84606	9.04832	319	Non-intervention	Maslianico	2019-08-13	2019-08-26	13	35	16	17.2307692307692	MSL-5a	238
45.84606	9.04832	319	Non-intervention	Maslianico	2019-08-26	2019-09-11	16	37	12	10.5	MSL-5a	254
45.84606	9.04832	319	Non-intervention	Maslianico	2019-09-11	2019-09-27	16	39	7	6.125	MSL-5a	270
45.84606	9.04832	319	Non-intervention	Maslianico	2019-09-27	2019-10-10	13	41	2	2.15384615384615	MSL-5a	283
45.8433	9.05106	244	Non-intervention	Maslianico	2019-06-05	2019-06-18	13	25	5	5.38461538461539	MSL-6a	169
45.8433	9.05106	244	Non-intervention	Maslianico	2019-06-18	2019-07-03	15	27	5	4.66666666666667	MSL-6a	184
45.8433	9.05106	244	Non-intervention	Maslianico	2019-07-03	2019-07-16	13	29	13	14	MSL-6a	197
45.8433	9.05106	244	Non-intervention	Maslianico	2019-07-16	2019-07-30	14	31	19	19	MSL-6a	211
45.8433	9.05106	244	Non-intervention	Maslianico	2019-07-30	2019-08-13	14	33	12	12	MSL-6a	225
45.8433	9.05106	244	Non-intervention	Maslianico	2019-08-13	2019-08-26	13	35	3	3.23076923076923	MSL-6a	238
45.8433	9.05106	244	Non-intervention	Maslianico	2019-08-26	2019-09-11	16	37	6	5.25	MSL-6a	254
45.8433	9.05106	244	Non-intervention	Maslianico	2019-09-11	2019-09-27	16	39	0	0	MSL-6a	270
45.8433	9.05106	244	Non-intervention	Maslianico	2019-09-27	2019-10-10	13	41	2	2.15384615384615	MSL-6a	283
45.82244	8.95859	411	Non-intervention	Uggiate-Trevano	2019-06-05	2019-06-18	13	25	1	1.07692307692308	UTR-1a	169
45.82244	8.95859	411	Non-intervention	Uggiate-Trevano	2019-07-03	2019-07-16	13	29	7	7.53846153846154	UTR-1a	197
45.82244	8.95859	411	Non-intervention	Uggiate-Trevano	2019-07-16	2019-07-30	14	31	21	21	UTR-1a	211
45.82244	8.95859	411	Non-intervention	Uggiate-Trevano	2019-07-30	2019-08-13	14	33	20	20	UTR-1a	225
45.82244	8.95859	411	Non-intervention	Uggiate-Trevano	2019-08-13	2019-08-26	13	35	8	8.61538461538462	UTR-1a	238
45.82244	8.95859	411	Non-intervention	Uggiate-Trevano	2019-09-27	2019-10-10	13	41	3	3.23076923076923	UTR-1a	283
45.82078	8.95462	401	Non-intervention	Uggiate-Trevano	2019-06-05	2019-06-18	13	25	0	0	UTR-2a	169
45.82078	8.95462	401	Non-intervention	Uggiate-Trevano	2019-06-18	2019-07-03	15	27	0	0	UTR-2a	184
45.82078	8.95462	401	Non-intervention	Uggiate-Trevano	2019-07-03	2019-07-16	13	29	6	6.46153846153846	UTR-2a	197
45.82078	8.95462	401	Non-intervention	Uggiate-Trevano	2019-07-16	2019-07-30	14	31	13	13	UTR-2a	211
45.82078	8.95462	401	Non-intervention	Uggiate-Trevano	2019-07-30	2019-08-13	14	33	10	10	UTR-2a	225
45.82078	8.95462	401	Non-intervention	Uggiate-Trevano	2019-08-13	2019-08-26	13	35	5	5.38461538461539	UTR-2a	238
45.82078	8.95462	401	Non-intervention	Uggiate-Trevano	2019-09-11	2019-09-27	16	39	1	0.875	UTR-2a	270
45.82078	8.95462	401	Non-intervention	Uggiate-Trevano	2019-09-27	2019-10-10	13	41	2	2.15384615384615	UTR-2a	283
45.82637	8.95026	420	Non-intervention	Uggiate-Trevano	2019-06-05	2019-06-18	13	25	6	6.46153846153846	UTR-3a	169
45.82637	8.95026	420	Non-intervention	Uggiate-Trevano	2019-06-18	2019-07-03	15	27	13	12.1333333333333	UTR-3a	184
45.82637	8.95026	420	Non-intervention	Uggiate-Trevano	2019-07-03	2019-07-16	13	29	30	32.3076923076923	UTR-3a	197
45.82637	8.95026	420	Non-intervention	Uggiate-Trevano	2019-07-16	2019-07-30	14	31	33	33	UTR-3a	211
45.82637	8.95026	420	Non-intervention	Uggiate-Trevano	2019-07-30	2019-08-13	14	33	52	52	UTR-3a	225
45.82637	8.95026	420	Non-intervention	Uggiate-Trevano	2019-08-13	2019-08-26	13	35	64	68.9230769230769	UTR-3a	238
45.82637	8.95026	420	Non-intervention	Uggiate-Trevano	2019-08-26	2019-09-11	16	37	40	35	UTR-3a	254
45.82637	8.95026	420	Non-intervention	Uggiate-Trevano	2019-09-11	2019-09-27	16	39	33	28.875	UTR-3a	270
45.82637	8.95026	420	Non-intervention	Uggiate-Trevano	2019-09-27	2019-10-10	13	41	15	16.1538461538462	UTR-3a	283
45.82545	8.9588	414	Non-intervention	Uggiate-Trevano	2019-06-18	2019-07-03	15	27	11	10.2666666666667	UTR-4a	184
45.82545	8.9588	414	Non-intervention	Uggiate-Trevano	2019-07-03	2019-07-16	13	29	11	11.8461538461538	UTR-4a	197
45.82545	8.9588	414	Non-intervention	Uggiate-Trevano	2019-07-16	2019-07-30	14	31	34	34	UTR-4a	211
45.82545	8.9588	414	Non-intervention	Uggiate-Trevano	2019-07-30	2019-08-13	14	33	41	41	UTR-4a	225
45.82545	8.9588	414	Non-intervention	Uggiate-Trevano	2019-08-13	2019-08-26	13	35	25	26.9230769230769	UTR-4a	238
45.82545	8.9588	414	Non-intervention	Uggiate-Trevano	2019-08-26	2019-09-11	16	37	24	21	UTR-4a	254
45.82545	8.9588	414	Non-intervention	Uggiate-Trevano	2019-09-11	2019-09-27	16	39	33	28.875	UTR-4a	270
45.82545	8.9588	414	Non-intervention	Uggiate-Trevano	2019-09-27	2019-10-10	13	41	11	11.8461538461538	UTR-4a	283
45.8228	8.96541	386	Non-intervention	Uggiate-Trevano	2019-06-05	2019-06-18	13	25	4	4.30769230769231	UTR-5a	169
45.8228	8.96541	386	Non-intervention	Uggiate-Trevano	2019-07-03	2019-07-16	13	29	7	7.53846153846154	UTR-5a	197
45.8228	8.96541	386	Non-intervention	Uggiate-Trevano	2019-07-16	2019-07-30	14	31	21	21	UTR-5a	211
45.8228	8.96541	386	Non-intervention	Uggiate-Trevano	2019-07-30	2019-08-13	14	33	40	40	UTR-5a	225
45.8228	8.96541	386	Non-intervention	Uggiate-Trevano	2019-08-13	2019-08-26	13	35	31	33.3846153846154	UTR-5a	238
45.8228	8.96541	386	Non-intervention	Uggiate-Trevano	2019-08-26	2019-09-11	16	37	13	11.375	UTR-5a	254
45.8228	8.96541	386	Non-intervention	Uggiate-Trevano	2019-09-11	2019-09-27	16	39	27	23.625	UTR-5a	270
45.8228	8.96541	386	Non-intervention	Uggiate-Trevano	2019-09-27	2019-10-10	13	41	10	10.7692307692308	UTR-5a	283
45.82333	8.97321	372	Non-intervention	Uggiate-Trevano	2019-06-05	2019-06-18	13	25	5	5.38461538461539	UTR-6a	169
45.82333	8.97321	372	Non-intervention	Uggiate-Trevano	2019-06-18	2019-07-03	15	27	6	5.6	UTR-6a	184
45.82333	8.97321	372	Non-intervention	Uggiate-Trevano	2019-07-03	2019-07-16	13	29	16	17.2307692307692	UTR-6a	197
45.82333	8.97321	372	Non-intervention	Uggiate-Trevano	2019-07-16	2019-07-30	14	31	4	4	UTR-6a	211
45.82333	8.97321	372	Non-intervention	Uggiate-Trevano	2019-07-30	2019-08-13	14	33	34	34	UTR-6a	225
45.82333	8.97321	372	Non-intervention	Uggiate-Trevano	2019-08-13	2019-08-26	13	35	24	25.8461538461538	UTR-6a	238
45.82333	8.97321	372	Non-intervention	Uggiate-Trevano	2019-08-26	2019-09-11	16	37	29	25.375	UTR-6a	254
45.82333	8.97321	372	Non-intervention	Uggiate-Trevano	2019-09-11	2019-09-27	16	39	14	12.25	UTR-6a	270
45.82333	8.97321	372	Non-intervention	Uggiate-Trevano	2019-09-27	2019-10-10	13	41	4	4.30769230769231	UTR-6a	283
