# Supplementary material for: Effectiveness of integrated Aedes albopictus management in southern Switzerland
Source: Parasit Vectors. 2021 Aug 16;14:405. doi: 10.1186/s13071-021-04903-2 (PMC8365973; doi:10.1186/s13071-021-04903-2)
Supplement: Supplementary file 4 — Additional file 4: Table S3. Aedes albopictus egg counts from 2012, 2013 [14] and 2019 in csv format. Variables included are AREA (type of area, i.e. intervention or non-intervention); MUNICIPALITY; TRAP.ID.fac (trap identity); DATE; N.ALBOPICTUS (number of Ae. albopictus eggs); ALTITUDE (altitude of trap); Year; Day (day of the year) and study (Flacio = present study; Suter = Suter et al. [14]). [file 13071_2021_4903_MOESM4_ESM.csv]

AREA	MUNICIPALITY	TRAP.ID.fac	DATE	N.ALBOPICTUS	ALTITUDE	Year	Day	study
Intervention	Mendrisio	0018_1	2012-07-08	0	296	2012	190	Suter
Intervention	Mendrisio	0018_1	2012-07-29	0	296	2012	211	Suter
Intervention	Mendrisio	0018_1	2012-08-12	79	296	2012	225	Suter
Intervention	Mendrisio	0018_1	2012-08-26	61	296	2012	239	Suter
Intervention	Mendrisio	0018_1	2012-09-09	11	296	2012	253	Suter
Intervention	Mendrisio	0018_1	2012-09-23	5	296	2012	267	Suter
Intervention	Mendrisio	0018_1	2012-10-07	0	296	2012	281	Suter
Intervention	Mendrisio	0018_1	2012-11-04	0	296	2012	309	Suter
Intervention	Mendrisio	0018_1	2012-11-18	0	296	2012	323	Suter
Intervention	Mendrisio	0018_1	2013-05-23	0	296	2013	143	Suter
Intervention	Mendrisio	0018_1	2013-06-06	0	296	2013	157	Suter
Intervention	Mendrisio	0018_1	2013-06-20	0	296	2013	171	Suter
Intervention	Mendrisio	0018_1	2013-07-11	0	296	2013	192	Suter
Intervention	Mendrisio	0018_1	2013-07-25	0	296	2013	206	Suter
Intervention	Mendrisio	0018_1	2013-08-08	12	296	2013	220	Suter
Intervention	Mendrisio	0018_1	2013-09-05	0	296	2013	248	Suter
Intervention	Mendrisio	0018_1	2013-09-19	7	296	2013	262	Suter
Intervention	Mendrisio	0018_1	2013-10-03	19	296	2013	276	Suter
Intervention	Mendrisio	0018_1	2013-10-17	0	296	2013	290	Suter
Intervention	Mendrisio	0018_1	2013-10-31	0	296	2013	304	Suter
Intervention	Mendrisio	0018_1	2013-11-14	0	296	2013	318	Suter
Intervention	Mendrisio	0018_2	2012-07-08	31	283	2012	190	Suter
Intervention	Mendrisio	0018_2	2012-07-29	0	283	2012	211	Suter
Intervention	Mendrisio	0018_2	2012-08-12	10	283	2012	225	Suter
Intervention	Mendrisio	0018_2	2012-08-26	75	283	2012	239	Suter
Intervention	Mendrisio	0018_2	2012-09-09	29	283	2012	253	Suter
Intervention	Mendrisio	0018_2	2012-09-23	5	283	2012	267	Suter
Intervention	Mendrisio	0018_2	2012-10-07	30	283	2012	281	Suter
Intervention	Mendrisio	0018_2	2012-10-21	0	283	2012	295	Suter
Intervention	Mendrisio	0018_2	2012-11-04	0	283	2012	309	Suter
Intervention	Mendrisio	0018_2	2012-11-18	0	283	2012	323	Suter
Intervention	Mendrisio	0018_2	2013-05-23	0	283	2013	143	Suter
Intervention	Mendrisio	0018_2	2013-06-06	0	283	2013	157	Suter
Intervention	Mendrisio	0018_2	2013-06-20	0	283	2013	171	Suter
Intervention	Mendrisio	0018_2	2013-07-11	0	283	2013	192	Suter
Intervention	Mendrisio	0018_2	2013-07-25	27	283	2013	206	Suter
Intervention	Mendrisio	0018_2	2013-08-08	0	283	2013	220	Suter
Intervention	Mendrisio	0018_2	2013-08-22	39	283	2013	234	Suter
Intervention	Mendrisio	0018_2	2013-09-05	64	283	2013	248	Suter
Intervention	Mendrisio	0018_2	2013-09-19	86	283	2013	262	Suter
Intervention	Mendrisio	0018_2	2013-10-03	26	283	2013	276	Suter
Intervention	Mendrisio	0018_2	2013-10-17	0	283	2013	290	Suter
Intervention	Mendrisio	0018_2	2013-10-31	0	283	2013	304	Suter
Intervention	Mendrisio	0018_2	2013-11-14	0	283	2013	318	Suter
Intervention	Arzo	0061_1	2012-07-02	0	537	2012	184	Suter
Intervention	Arzo	0061_1	2012-07-23	1	537	2012	205	Suter
Intervention	Arzo	0061_1	2012-08-06	0	537	2012	219	Suter
Intervention	Arzo	0061_1	2012-08-20	0	537	2012	233	Suter
Intervention	Arzo	0061_1	2012-09-03	0	537	2012	247	Suter
Intervention	Arzo	0061_1	2012-10-01	0	537	2012	275	Suter
Intervention	Arzo	0061_1	2012-10-21	0	537	2012	295	Suter
Intervention	Arzo	0061_1	2012-10-29	0	537	2012	303	Suter
Intervention	Arzo	0061_1	2012-11-12	0	537	2012	317	Suter
Intervention	Arzo	0061_1	2013-05-20	0	537	2013	140	Suter
Intervention	Arzo	0061_1	2013-06-03	0	537	2013	154	Suter
Intervention	Arzo	0061_1	2013-06-17	0	537	2013	168	Suter
Intervention	Arzo	0061_1	2013-07-08	0	537	2013	189	Suter
Intervention	Arzo	0061_1	2013-07-22	0	537	2013	203	Suter
Intervention	Arzo	0061_1	2013-08-05	0	537	2013	217	Suter
Intervention	Arzo	0061_1	2013-08-19	0	537	2013	231	Suter
Intervention	Arzo	0061_1	2013-09-02	0	537	2013	245	Suter
Intervention	Arzo	0061_1	2013-09-30	0	537	2013	273	Suter
Intervention	Arzo	0061_1	2013-10-14	0	537	2013	287	Suter
Intervention	Arzo	0061_1	2013-11-11	0	537	2013	315	Suter
Intervention	Arzo	0061_2	2012-07-02	0	543	2012	184	Suter
Intervention	Arzo	0061_2	2012-07-23	0	543	2012	205	Suter
Intervention	Arzo	0061_2	2012-08-06	0	543	2012	219	Suter
Intervention	Arzo	0061_2	2012-08-20	0	543	2012	233	Suter
Intervention	Arzo	0061_2	2012-09-03	5	543	2012	247	Suter
Intervention	Arzo	0061_2	2012-09-17	0	543	2012	261	Suter
Intervention	Arzo	0061_2	2012-10-01	0	543	2012	275	Suter
Intervention	Arzo	0061_2	2012-10-21	0	543	2012	295	Suter
Intervention	Arzo	0061_2	2012-10-29	0	543	2012	303	Suter
Intervention	Arzo	0061_2	2012-11-12	0	543	2012	317	Suter
Intervention	Arzo	0061_2	2013-05-20	0	543	2013	140	Suter
Intervention	Arzo	0061_2	2013-06-03	0	543	2013	154	Suter
Intervention	Arzo	0061_2	2013-06-17	0	543	2013	168	Suter
Intervention	Arzo	0061_2	2013-07-08	0	543	2013	189	Suter
Intervention	Arzo	0061_2	2013-07-22	0	543	2013	203	Suter
Intervention	Arzo	0061_2	2013-08-05	0	543	2013	217	Suter
Intervention	Arzo	0061_2	2013-08-19	0	543	2013	231	Suter
Intervention	Arzo	0061_2	2013-09-02	0	543	2013	245	Suter
Intervention	Arzo	0061_2	2013-09-16	0	543	2013	259	Suter
Intervention	Arzo	0061_2	2013-09-30	0	543	2013	273	Suter
Intervention	Arzo	0061_2	2013-10-14	0	543	2013	287	Suter
Intervention	Arzo	0061_2	2013-10-28	0	543	2013	301	Suter
Intervention	Arzo	0061_2	2013-11-11	0	543	2013	315	Suter
Intervention	Caneggio	0090_1	2012-07-08	0	615	2012	190	Suter
Intervention	Caneggio	0090_1	2012-07-29	1	615	2012	211	Suter
Intervention	Caneggio	0090_1	2012-08-12	0	615	2012	225	Suter
Intervention	Caneggio	0090_1	2012-08-26	2	615	2012	239	Suter
Intervention	Caneggio	0090_1	2012-09-09	0	615	2012	253	Suter
Intervention	Caneggio	0090_1	2012-09-23	0	615	2012	267	Suter
Intervention	Caneggio	0090_1	2012-10-07	0	615	2012	281	Suter
Intervention	Caneggio	0090_1	2012-10-21	0	615	2012	295	Suter
Intervention	Caneggio	0090_1	2012-11-04	0	615	2012	309	Suter
Intervention	Caneggio	0090_1	2012-11-18	0	615	2012	323	Suter
Intervention	Caneggio	0090_1	2013-05-23	0	615	2013	143	Suter
Intervention	Caneggio	0090_1	2013-06-06	0	615	2013	157	Suter
Intervention	Caneggio	0090_1	2013-06-20	0	615	2013	171	Suter
Intervention	Caneggio	0090_1	2013-07-25	0	615	2013	206	Suter
Intervention	Caneggio	0090_1	2013-08-08	0	615	2013	220	Suter
Intervention	Caneggio	0090_1	2013-08-22	0	615	2013	234	Suter
Intervention	Caneggio	0090_1	2013-09-05	0	615	2013	248	Suter
Intervention	Caneggio	0090_1	2013-09-19	0	615	2013	262	Suter
Intervention	Caneggio	0090_1	2013-10-03	0	615	2013	276	Suter
Intervention	Caneggio	0090_1	2013-10-17	0	615	2013	290	Suter
Intervention	Caneggio	0090_1	2013-10-31	0	615	2013	304	Suter
Intervention	Caneggio	0090_1	2013-11-14	0	615	2013	318	Suter
Intervention	Caneggio	0090_2	2012-07-08	0	609	2012	190	Suter
Intervention	Caneggio	0090_2	2012-07-29	0	609	2012	211	Suter
Intervention	Caneggio	0090_2	2012-08-12	0	609	2012	225	Suter
Intervention	Caneggio	0090_2	2012-08-26	0	609	2012	239	Suter
Intervention	Caneggio	0090_2	2012-09-09	0	609	2012	253	Suter
Intervention	Caneggio	0090_2	2012-09-23	0	609	2012	267	Suter
Intervention	Caneggio	0090_2	2012-10-07	0	609	2012	281	Suter
Intervention	Caneggio	0090_2	2012-10-21	0	609	2012	295	Suter
Intervention	Caneggio	0090_2	2012-11-04	0	609	2012	309	Suter
Intervention	Caneggio	0090_2	2012-11-18	0	609	2012	323	Suter
Intervention	Caneggio	0090_2	2013-05-23	0	609	2013	143	Suter
Intervention	Caneggio	0090_2	2013-06-06	0	609	2013	157	Suter
Intervention	Caneggio	0090_2	2013-06-20	0	609	2013	171	Suter
Intervention	Caneggio	0090_2	2013-07-11	0	609	2013	192	Suter
Intervention	Caneggio	0090_2	2013-07-25	0	609	2013	206	Suter
Intervention	Caneggio	0090_2	2013-08-08	0	609	2013	220	Suter
Intervention	Caneggio	0090_2	2013-08-22	0	609	2013	234	Suter
Intervention	Caneggio	0090_2	2013-09-05	0	609	2013	248	Suter
Intervention	Caneggio	0090_2	2013-09-19	0	609	2013	262	Suter
Intervention	Caneggio	0090_2	2013-10-03	0	609	2013	276	Suter
Intervention	Caneggio	0090_2	2013-10-17	0	609	2013	290	Suter
Intervention	Caneggio	0090_2	2013-10-31	0	609	2013	304	Suter
Intervention	Caneggio	0090_2	2013-11-14	0	609	2013	318	Suter
Intervention	Rancate	0127_1	2012-07-02	0	408	2012	184	Suter
Intervention	Rancate	0127_1	2012-07-23	5	408	2012	205	Suter
Intervention	Rancate	0127_1	2012-08-06	0	408	2012	219	Suter
Intervention	Rancate	0127_1	2012-08-20	68	408	2012	233	Suter
Intervention	Rancate	0127_1	2012-09-03	22	408	2012	247	Suter
Intervention	Rancate	0127_1	2012-09-17	3	408	2012	261	Suter
Intervention	Rancate	0127_1	2012-10-01	0	408	2012	275	Suter
Intervention	Rancate	0127_1	2012-10-21	0	408	2012	295	Suter
Intervention	Rancate	0127_1	2012-10-29	0	408	2012	303	Suter
Intervention	Rancate	0127_1	2012-11-12	0	408	2012	317	Suter
Intervention	Rancate	0127_1	2013-05-20	0	408	2013	140	Suter
Intervention	Rancate	0127_1	2013-06-03	0	408	2013	154	Suter
Intervention	Rancate	0127_1	2013-06-17	0	408	2013	168	Suter
Intervention	Rancate	0127_1	2013-07-08	9	408	2013	189	Suter
Intervention	Rancate	0127_1	2013-07-22	38	408	2013	203	Suter
Intervention	Rancate	0127_1	2013-08-05	35	408	2013	217	Suter
Intervention	Rancate	0127_1	2013-08-19	47	408	2013	231	Suter
Intervention	Rancate	0127_1	2013-09-02	71	408	2013	245	Suter
Intervention	Rancate	0127_1	2013-09-16	0	408	2013	259	Suter
Intervention	Rancate	0127_1	2013-09-30	8	408	2013	273	Suter
Intervention	Rancate	0127_1	2013-10-14	0	408	2013	287	Suter
Intervention	Rancate	0127_1	2013-10-28	0	408	2013	301	Suter
Intervention	Rancate	0127_1	2013-11-11	0	408	2013	315	Suter
Intervention	Rancate	0127_2	2012-07-02	0	397	2012	184	Suter
Intervention	Rancate	0127_2	2012-07-23	0	397	2012	205	Suter
Intervention	Rancate	0127_2	2012-08-06	0	397	2012	219	Suter
Intervention	Rancate	0127_2	2012-08-20	0	397	2012	233	Suter
Intervention	Rancate	0127_2	2012-09-03	19	397	2012	247	Suter
Intervention	Rancate	0127_2	2012-09-17	3	397	2012	261	Suter
Intervention	Rancate	0127_2	2012-10-01	8	397	2012	275	Suter
Intervention	Rancate	0127_2	2012-10-21	0	397	2012	295	Suter
Intervention	Rancate	0127_2	2012-10-29	0	397	2012	303	Suter
Intervention	Rancate	0127_2	2012-11-12	0	397	2012	317	Suter
Intervention	Rancate	0127_2	2013-05-20	0	397	2013	140	Suter
Intervention	Rancate	0127_2	2013-06-17	0	397	2013	168	Suter
Intervention	Rancate	0127_2	2013-07-08	0	397	2013	189	Suter
Intervention	Rancate	0127_2	2013-07-22	0	397	2013	203	Suter
Intervention	Rancate	0127_2	2013-08-05	35	397	2013	217	Suter
Intervention	Rancate	0127_2	2013-08-19	16	397	2013	231	Suter
Intervention	Rancate	0127_2	2013-09-02	0	397	2013	245	Suter
Intervention	Rancate	0127_2	2013-09-16	52	397	2013	259	Suter
Intervention	Rancate	0127_2	2013-09-30	8	397	2013	273	Suter
Intervention	Rancate	0127_2	2013-10-14	0	397	2013	287	Suter
Intervention	Rancate	0127_2	2013-10-28	0	397	2013	301	Suter
Intervention	Rancate	0127_2	2013-11-11	0	397	2013	315	Suter
Intervention	Mendrisio	0133_1	2012-07-08	0	366	2012	190	Suter
Intervention	Mendrisio	0133_1	2012-07-29	32	366	2012	211	Suter
Intervention	Mendrisio	0133_1	2012-08-12	83	366	2012	225	Suter
Intervention	Mendrisio	0133_1	2012-08-26	61	366	2012	239	Suter
Intervention	Mendrisio	0133_1	2012-09-09	25	366	2012	253	Suter
Intervention	Mendrisio	0133_1	2012-09-23	31	366	2012	267	Suter
Intervention	Mendrisio	0133_1	2012-10-07	0	366	2012	281	Suter
Intervention	Mendrisio	0133_1	2012-10-21	0	366	2012	295	Suter
Intervention	Mendrisio	0133_1	2012-11-04	0	366	2012	309	Suter
Intervention	Mendrisio	0133_1	2012-11-18	0	366	2012	323	Suter
Intervention	Mendrisio	0133_1	2013-05-23	0	366	2013	143	Suter
Intervention	Mendrisio	0133_1	2013-06-06	0	366	2013	157	Suter
Intervention	Mendrisio	0133_1	2013-06-20	0	366	2013	171	Suter
Intervention	Mendrisio	0133_1	2013-07-11	70	366	2013	192	Suter
Intervention	Mendrisio	0133_1	2013-07-25	0	366	2013	206	Suter
Intervention	Mendrisio	0133_1	2013-08-08	35	366	2013	220	Suter
Intervention	Mendrisio	0133_1	2013-08-22	106	366	2013	234	Suter
Intervention	Mendrisio	0133_1	2013-09-05	107	366	2013	248	Suter
Intervention	Mendrisio	0133_1	2013-09-19	135	366	2013	262	Suter
Intervention	Mendrisio	0133_1	2013-10-17	65	366	2013	290	Suter
Intervention	Mendrisio	0133_1	2013-10-31	0	366	2013	304	Suter
Intervention	Mendrisio	0133_1	2013-11-14	0	366	2013	318	Suter
Intervention	Mendrisio	0133_2	2012-07-08	115	346	2012	190	Suter
Intervention	Mendrisio	0133_2	2012-07-29	241	346	2012	211	Suter
Intervention	Mendrisio	0133_2	2012-08-12	169	346	2012	225	Suter
Intervention	Mendrisio	0133_2	2012-08-26	229	346	2012	239	Suter
Intervention	Mendrisio	0133_2	2012-09-23	30	346	2012	267	Suter
Intervention	Mendrisio	0133_2	2012-10-21	3	346	2012	295	Suter
Intervention	Mendrisio	0133_2	2012-11-04	0	346	2012	309	Suter
Intervention	Mendrisio	0133_2	2012-11-18	0	346	2012	323	Suter
Intervention	Mendrisio	0133_2	2013-05-23	0	346	2013	143	Suter
Intervention	Mendrisio	0133_2	2013-06-06	0	346	2013	157	Suter
Intervention	Mendrisio	0133_2	2013-06-20	0	346	2013	171	Suter
Intervention	Mendrisio	0133_2	2013-07-11	0	346	2013	192	Suter
Intervention	Mendrisio	0133_2	2013-07-25	18	346	2013	206	Suter
Intervention	Mendrisio	0133_2	2013-08-08	0	346	2013	220	Suter
Intervention	Mendrisio	0133_2	2013-08-22	164	346	2013	234	Suter
Intervention	Mendrisio	0133_2	2013-09-05	16	346	2013	248	Suter
Intervention	Mendrisio	0133_2	2013-10-31	0	346	2013	304	Suter
Intervention	Mendrisio	0133_2	2013-11-14	0	346	2013	318	Suter
Intervention	Mendrisio	0135_1	2012-07-08	0	502	2012	190	Suter
Intervention	Mendrisio	0135_1	2012-07-29	0	502	2012	211	Suter
Intervention	Mendrisio	0135_1	2012-08-12	0	502	2012	225	Suter
Intervention	Mendrisio	0135_1	2012-08-26	0	502	2012	239	Suter
Intervention	Mendrisio	0135_1	2012-09-09	0	502	2012	253	Suter
Intervention	Mendrisio	0135_1	2012-09-23	0	502	2012	267	Suter
Intervention	Mendrisio	0135_1	2012-10-07	1	502	2012	281	Suter
Intervention	Mendrisio	0135_1	2012-10-21	0	502	2012	295	Suter
Intervention	Mendrisio	0135_1	2012-11-04	0	502	2012	309	Suter
Intervention	Mendrisio	0135_1	2012-11-18	0	502	2012	323	Suter
Intervention	Mendrisio	0135_1	2013-05-23	0	502	2013	143	Suter
Intervention	Mendrisio	0135_1	2013-06-06	0	502	2013	157	Suter
Intervention	Mendrisio	0135_1	2013-06-20	0	502	2013	171	Suter
Intervention	Mendrisio	0135_1	2013-07-11	0	502	2013	192	Suter
Intervention	Mendrisio	0135_1	2013-07-25	0	502	2013	206	Suter
Intervention	Mendrisio	0135_1	2013-08-08	0	502	2013	220	Suter
Intervention	Mendrisio	0135_1	2013-08-22	0	502	2013	234	Suter
Intervention	Mendrisio	0135_1	2013-09-05	0	502	2013	248	Suter
Intervention	Mendrisio	0135_1	2013-09-19	0	502	2013	262	Suter
Intervention	Mendrisio	0135_1	2013-10-03	0	502	2013	276	Suter
Intervention	Mendrisio	0135_1	2013-10-17	0	502	2013	290	Suter
Intervention	Mendrisio	0135_1	2013-10-31	0	502	2013	304	Suter
Intervention	Mendrisio	0135_1	2013-11-14	0	502	2013	318	Suter
Intervention	Mendrisio	0135_2	2012-07-08	0	505	2012	190	Suter
Intervention	Mendrisio	0135_2	2012-07-29	0	505	2012	211	Suter
Intervention	Mendrisio	0135_2	2012-08-12	3	505	2012	225	Suter
Intervention	Mendrisio	0135_2	2012-08-26	0	505	2012	239	Suter
Intervention	Mendrisio	0135_2	2012-09-09	125	505	2012	253	Suter
Intervention	Mendrisio	0135_2	2012-09-23	32	505	2012	267	Suter
Intervention	Mendrisio	0135_2	2012-10-07	0	505	2012	281	Suter
Intervention	Mendrisio	0135_2	2012-10-21	0	505	2012	295	Suter
Intervention	Mendrisio	0135_2	2012-11-04	0	505	2012	309	Suter
Intervention	Mendrisio	0135_2	2012-11-18	0	505	2012	323	Suter
Intervention	Mendrisio	0135_2	2013-05-23	0	505	2013	143	Suter
Intervention	Mendrisio	0135_2	2013-06-06	0	505	2013	157	Suter
Intervention	Mendrisio	0135_2	2013-07-11	0	505	2013	192	Suter
Intervention	Mendrisio	0135_2	2013-07-25	0	505	2013	206	Suter
Intervention	Mendrisio	0135_2	2013-08-08	11	505	2013	220	Suter
Intervention	Mendrisio	0135_2	2013-08-22	13	505	2013	234	Suter
Intervention	Mendrisio	0135_2	2013-09-05	23	505	2013	248	Suter
Intervention	Mendrisio	0135_2	2013-09-19	67	505	2013	262	Suter
Intervention	Mendrisio	0135_2	2013-10-03	211	505	2013	276	Suter
Intervention	Mendrisio	0135_2	2013-10-17	0	505	2013	290	Suter
Intervention	Mendrisio	0135_2	2013-10-31	0	505	2013	304	Suter
Intervention	Mendrisio	0135_2	2013-11-14	1	505	2013	318	Suter
Intervention	Stabio	0235_1	2012-07-02	0	527	2012	184	Suter
Intervention	Stabio	0235_1	2012-07-23	0	527	2012	205	Suter
Intervention	Stabio	0235_1	2012-08-06	29	527	2012	219	Suter
Intervention	Stabio	0235_1	2012-08-20	2	527	2012	233	Suter
Intervention	Stabio	0235_1	2012-09-03	39	527	2012	247	Suter
Intervention	Stabio	0235_1	2012-09-17	0	527	2012	261	Suter
Intervention	Stabio	0235_1	2012-10-01	0	527	2012	275	Suter
Intervention	Stabio	0235_1	2012-10-21	0	527	2012	295	Suter
Intervention	Stabio	0235_1	2012-10-29	0	527	2012	303	Suter
Intervention	Stabio	0235_1	2012-11-12	1	527	2012	317	Suter
Intervention	Stabio	0235_1	2013-05-20	0	527	2013	140	Suter
Intervention	Stabio	0235_1	2013-06-03	0	527	2013	154	Suter
Intervention	Stabio	0235_1	2013-06-17	0	527	2013	168	Suter
Intervention	Stabio	0235_1	2013-07-08	0	527	2013	189	Suter
Intervention	Stabio	0235_1	2013-07-22	0	527	2013	203	Suter
Intervention	Stabio	0235_1	2013-08-05	0	527	2013	217	Suter
Intervention	Stabio	0235_1	2013-08-19	0	527	2013	231	Suter
Intervention	Stabio	0235_1	2013-09-02	0	527	2013	245	Suter
Intervention	Stabio	0235_1	2013-09-16	0	527	2013	259	Suter
Intervention	Stabio	0235_1	2013-09-30	0	527	2013	273	Suter
Intervention	Stabio	0235_1	2013-10-14	0	527	2013	287	Suter
Intervention	Stabio	0235_1	2013-10-28	0	527	2013	301	Suter
Intervention	Stabio	0235_1	2013-11-11	0	527	2013	315	Suter
Intervention	Stabio	0235_2	2012-07-02	0	520	2012	184	Suter
Intervention	Stabio	0235_2	2012-07-23	0	520	2012	205	Suter
Intervention	Stabio	0235_2	2012-08-06	0	520	2012	219	Suter
Intervention	Stabio	0235_2	2012-08-20	0	520	2012	233	Suter
Intervention	Stabio	0235_2	2012-09-03	0	520	2012	247	Suter
Intervention	Stabio	0235_2	2012-09-17	0	520	2012	261	Suter
Intervention	Stabio	0235_2	2012-10-01	0	520	2012	275	Suter
Intervention	Stabio	0235_2	2012-10-21	0	520	2012	295	Suter
Intervention	Stabio	0235_2	2012-10-29	0	520	2012	303	Suter
Intervention	Stabio	0235_2	2012-11-12	0	520	2012	317	Suter
Intervention	Stabio	0235_2	2013-05-20	0	520	2013	140	Suter
Intervention	Stabio	0235_2	2013-06-03	0	520	2013	154	Suter
Intervention	Stabio	0235_2	2013-06-17	0	520	2013	168	Suter
Intervention	Stabio	0235_2	2013-07-08	0	520	2013	189	Suter
Intervention	Stabio	0235_2	2013-07-22	13	520	2013	203	Suter
Intervention	Stabio	0235_2	2013-08-05	8	520	2013	217	Suter
Intervention	Stabio	0235_2	2013-08-19	0	520	2013	231	Suter
Intervention	Stabio	0235_2	2013-09-02	0	520	2013	245	Suter
Intervention	Stabio	0235_2	2013-09-16	12	520	2013	259	Suter
Intervention	Stabio	0235_2	2013-09-30	0	520	2013	273	Suter
Intervention	Stabio	0235_2	2013-10-14	0	520	2013	287	Suter
Intervention	Stabio	0235_2	2013-10-28	0	520	2013	301	Suter
Intervention	Stabio	0235_2	2013-11-11	0	520	2013	315	Suter
Intervention	Mendrisio	0248_1	2012-07-08	0	426	2012	190	Suter
Intervention	Mendrisio	0248_1	2012-07-29	0	426	2012	211	Suter
Intervention	Mendrisio	0248_1	2012-08-12	0	426	2012	225	Suter
Intervention	Mendrisio	0248_1	2012-08-26	0	426	2012	239	Suter
Intervention	Mendrisio	0248_1	2012-09-09	16	426	2012	253	Suter
Intervention	Mendrisio	0248_1	2012-09-23	0	426	2012	267	Suter
Intervention	Mendrisio	0248_1	2012-10-07	0	426	2012	281	Suter
Intervention	Mendrisio	0248_1	2012-10-21	0	426	2012	295	Suter
Intervention	Mendrisio	0248_1	2012-11-04	0	426	2012	309	Suter
Intervention	Mendrisio	0248_1	2012-11-18	0	426	2012	323	Suter
Intervention	Mendrisio	0248_1	2013-05-23	0	426	2013	143	Suter
Intervention	Mendrisio	0248_1	2013-06-06	0	426	2013	157	Suter
Intervention	Mendrisio	0248_1	2013-06-20	0	426	2013	171	Suter
Intervention	Mendrisio	0248_1	2013-07-25	0	426	2013	206	Suter
Intervention	Mendrisio	0248_1	2013-08-08	5	426	2013	220	Suter
Intervention	Mendrisio	0248_1	2013-08-22	38	426	2013	234	Suter
Intervention	Mendrisio	0248_1	2013-09-05	20	426	2013	248	Suter
Intervention	Mendrisio	0248_1	2013-09-19	165	426	2013	262	Suter
Intervention	Mendrisio	0248_1	2013-10-03	38	426	2013	276	Suter
Intervention	Mendrisio	0248_1	2013-10-17	0	426	2013	290	Suter
Intervention	Mendrisio	0248_1	2013-10-31	0	426	2013	304	Suter
Intervention	Mendrisio	0248_1	2013-11-14	0	426	2013	318	Suter
Intervention	Mendrisio	0248_2	2012-07-08	0	424	2012	190	Suter
Intervention	Mendrisio	0248_2	2012-07-29	0	424	2012	211	Suter
Intervention	Mendrisio	0248_2	2012-08-12	34	424	2012	225	Suter
Intervention	Mendrisio	0248_2	2012-08-26	0	424	2012	239	Suter
Intervention	Mendrisio	0248_2	2012-09-09	0	424	2012	253	Suter
Intervention	Mendrisio	0248_2	2012-10-07	0	424	2012	281	Suter
Intervention	Mendrisio	0248_2	2012-11-04	0	424	2012	309	Suter
Intervention	Mendrisio	0248_2	2012-11-18	0	424	2012	323	Suter
Intervention	Mendrisio	0248_2	2013-06-06	0	424	2013	157	Suter
Intervention	Mendrisio	0248_2	2013-06-20	0	424	2013	171	Suter
Intervention	Mendrisio	0248_2	2013-07-25	75	424	2013	206	Suter
Intervention	Mendrisio	0248_2	2013-08-08	147	424	2013	220	Suter
Intervention	Mendrisio	0248_2	2013-08-22	147	424	2013	234	Suter
Intervention	Mendrisio	0248_2	2013-09-05	26	424	2013	248	Suter
Intervention	Mendrisio	0248_2	2013-09-19	230	424	2013	262	Suter
Intervention	Mendrisio	0248_2	2013-10-03	202	424	2013	276	Suter
Intervention	Mendrisio	0248_2	2013-10-17	0	424	2013	290	Suter
Intervention	Mendrisio	0248_2	2013-10-31	0	424	2013	304	Suter
Intervention	Mendrisio	0306_1	2012-07-08	0	420	2012	190	Suter
Intervention	Mendrisio	0306_1	2012-07-29	36	420	2012	211	Suter
Intervention	Mendrisio	0306_1	2012-08-12	88	420	2012	225	Suter
Intervention	Mendrisio	0306_1	2012-08-26	325	420	2012	239	Suter
Intervention	Mendrisio	0306_1	2012-09-09	24	420	2012	253	Suter
Intervention	Mendrisio	0306_1	2012-09-23	114	420	2012	267	Suter
Intervention	Mendrisio	0306_1	2012-10-07	49	420	2012	281	Suter
Intervention	Mendrisio	0306_1	2012-10-21	0	420	2012	295	Suter
Intervention	Mendrisio	0306_1	2012-11-04	0	420	2012	309	Suter
Intervention	Mendrisio	0306_1	2012-11-18	0	420	2012	323	Suter
Intervention	Mendrisio	0306_1	2013-05-23	0	420	2013	143	Suter
Intervention	Mendrisio	0306_1	2013-06-06	0	420	2013	157	Suter
Intervention	Mendrisio	0306_1	2013-06-20	0	420	2013	171	Suter
Intervention	Mendrisio	0306_1	2013-07-25	43	420	2013	206	Suter
Intervention	Mendrisio	0306_1	2013-08-08	154	420	2013	220	Suter
Intervention	Mendrisio	0306_1	2013-08-22	416	420	2013	234	Suter
Intervention	Mendrisio	0306_1	2013-09-05	119	420	2013	248	Suter
Intervention	Mendrisio	0306_1	2013-09-19	90	420	2013	262	Suter
Intervention	Mendrisio	0306_1	2013-10-03	163	420	2013	276	Suter
Intervention	Mendrisio	0306_1	2013-10-17	7	420	2013	290	Suter
Intervention	Mendrisio	0306_1	2013-10-31	0	420	2013	304	Suter
Intervention	Mendrisio	0306_1	2013-11-14	0	420	2013	318	Suter
Intervention	Mendrisio	0306_2	2012-07-08	0	425	2012	190	Suter
Intervention	Mendrisio	0306_2	2012-07-29	46	425	2012	211	Suter
Intervention	Mendrisio	0306_2	2012-08-12	6	425	2012	225	Suter
Intervention	Mendrisio	0306_2	2012-08-26	24	425	2012	239	Suter
Intervention	Mendrisio	0306_2	2012-09-09	79	425	2012	253	Suter
Intervention	Mendrisio	0306_2	2012-09-23	19	425	2012	267	Suter
Intervention	Mendrisio	0306_2	2012-10-07	8	425	2012	281	Suter
Intervention	Mendrisio	0306_2	2012-10-21	0	425	2012	295	Suter
Intervention	Mendrisio	0306_2	2012-11-04	1	425	2012	309	Suter
Intervention	Mendrisio	0306_2	2012-11-18	0	425	2012	323	Suter
Intervention	Mendrisio	0306_2	2013-05-23	0	425	2013	143	Suter
Intervention	Mendrisio	0306_2	2013-06-06	0	425	2013	157	Suter
Intervention	Mendrisio	0306_2	2013-07-11	8	425	2013	192	Suter
Intervention	Mendrisio	0306_2	2013-07-25	2	425	2013	206	Suter
Intervention	Mendrisio	0306_2	2013-08-08	89	425	2013	220	Suter
Intervention	Mendrisio	0306_2	2013-08-22	0	425	2013	234	Suter
Intervention	Mendrisio	0306_2	2013-09-05	25	425	2013	248	Suter
Intervention	Mendrisio	0306_2	2013-09-19	123	425	2013	262	Suter
Intervention	Mendrisio	0306_2	2013-10-03	34	425	2013	276	Suter
Intervention	Mendrisio	0306_2	2013-10-17	0	425	2013	290	Suter
Intervention	Mendrisio	0306_2	2013-10-31	0	425	2013	304	Suter
Intervention	Mendrisio	0306_2	2013-11-14	0	425	2013	318	Suter
Intervention	Mendrisio	0419_1	2012-07-08	0	454	2012	190	Suter
Intervention	Mendrisio	0419_1	2012-07-29	0	454	2012	211	Suter
Intervention	Mendrisio	0419_1	2012-08-12	8	454	2012	225	Suter
Intervention	Mendrisio	0419_1	2012-08-26	35	454	2012	239	Suter
Intervention	Mendrisio	0419_1	2012-09-09	0	454	2012	253	Suter
Intervention	Mendrisio	0419_1	2012-09-23	31	454	2012	267	Suter
Intervention	Mendrisio	0419_1	2012-10-07	4	454	2012	281	Suter
Intervention	Mendrisio	0419_1	2012-10-21	0	454	2012	295	Suter
Intervention	Mendrisio	0419_1	2012-11-04	1	454	2012	309	Suter
Intervention	Mendrisio	0419_1	2012-11-18	0	454	2012	323	Suter
Intervention	Mendrisio	0419_1	2013-05-23	0	454	2013	143	Suter
Intervention	Mendrisio	0419_1	2013-06-06	0	454	2013	157	Suter
Intervention	Mendrisio	0419_1	2013-07-25	17	454	2013	206	Suter
Intervention	Mendrisio	0419_1	2013-08-08	13	454	2013	220	Suter
Intervention	Mendrisio	0419_1	2013-08-22	0	454	2013	234	Suter
Intervention	Mendrisio	0419_1	2013-09-05	132	454	2013	248	Suter
Intervention	Mendrisio	0419_1	2013-09-19	24	454	2013	262	Suter
Intervention	Mendrisio	0419_1	2013-10-03	0	454	2013	276	Suter
Intervention	Mendrisio	0419_1	2013-10-17	0	454	2013	290	Suter
Intervention	Mendrisio	0419_1	2013-10-31	0	454	2013	304	Suter
Intervention	Mendrisio	0419_1	2013-11-14	0	454	2013	318	Suter
Intervention	Mendrisio	0419_2	2012-07-08	0	443	2012	190	Suter
Intervention	Mendrisio	0419_2	2012-07-29	0	443	2012	211	Suter
Intervention	Mendrisio	0419_2	2012-08-12	0	443	2012	225	Suter
Intervention	Mendrisio	0419_2	2012-08-26	0	443	2012	239	Suter
Intervention	Mendrisio	0419_2	2012-09-09	0	443	2012	253	Suter
Intervention	Mendrisio	0419_2	2012-09-23	0	443	2012	267	Suter
Intervention	Mendrisio	0419_2	2012-10-07	0	443	2012	281	Suter
Intervention	Mendrisio	0419_2	2012-10-21	0	443	2012	295	Suter
Intervention	Mendrisio	0419_2	2012-11-04	0	443	2012	309	Suter
Intervention	Mendrisio	0419_2	2012-11-18	0	443	2012	323	Suter
Intervention	Mendrisio	0419_2	2013-05-23	0	443	2013	143	Suter
Intervention	Mendrisio	0419_2	2013-06-06	0	443	2013	157	Suter
Intervention	Mendrisio	0419_2	2013-06-20	0	443	2013	171	Suter
Intervention	Mendrisio	0419_2	2013-07-25	0	443	2013	206	Suter
Intervention	Mendrisio	0419_2	2013-08-08	0	443	2013	220	Suter
Intervention	Mendrisio	0419_2	2013-08-22	108	443	2013	234	Suter
Intervention	Mendrisio	0419_2	2013-09-05	37	443	2013	248	Suter
Intervention	Mendrisio	0419_2	2013-09-19	23	443	2013	262	Suter
Intervention	Mendrisio	0419_2	2013-10-03	28	443	2013	276	Suter
Intervention	Mendrisio	0419_2	2013-10-17	0	443	2013	290	Suter
Intervention	Mendrisio	0419_2	2013-10-31	0	443	2013	304	Suter
Intervention	Mendrisio	0422_1	2012-07-08	0	438	2012	190	Suter
Intervention	Mendrisio	0422_1	2012-07-29	0	438	2012	211	Suter
Intervention	Mendrisio	0422_1	2012-08-12	0	438	2012	225	Suter
Intervention	Mendrisio	0422_1	2012-08-26	15	438	2012	239	Suter
Intervention	Mendrisio	0422_1	2012-09-09	27	438	2012	253	Suter
Intervention	Mendrisio	0422_1	2012-09-23	0	438	2012	267	Suter
Intervention	Mendrisio	0422_1	2012-10-07	26	438	2012	281	Suter
Intervention	Mendrisio	0422_1	2012-10-21	0	438	2012	295	Suter
Intervention	Mendrisio	0422_1	2012-11-04	0	438	2012	309	Suter
Intervention	Mendrisio	0422_1	2012-11-18	0	438	2012	323	Suter
Intervention	Mendrisio	0422_1	2013-05-23	0	438	2013	143	Suter
Intervention	Mendrisio	0422_1	2013-06-06	0	438	2013	157	Suter
Intervention	Mendrisio	0422_1	2013-06-20	3	438	2013	171	Suter
Intervention	Mendrisio	0422_1	2013-08-08	13	438	2013	220	Suter
Intervention	Mendrisio	0422_1	2013-08-22	1	438	2013	234	Suter
Intervention	Mendrisio	0422_1	2013-09-05	181	438	2013	248	Suter
Intervention	Mendrisio	0422_1	2013-09-19	41	438	2013	262	Suter
Intervention	Mendrisio	0422_1	2013-10-03	22	438	2013	276	Suter
Intervention	Mendrisio	0422_1	2013-10-17	0	438	2013	290	Suter
Intervention	Mendrisio	0422_1	2013-10-31	0	438	2013	304	Suter
Intervention	Mendrisio	0422_1	2013-11-14	0	438	2013	318	Suter
Intervention	Mendrisio	0422_2	2012-07-08	4	444	2012	190	Suter
Intervention	Mendrisio	0422_2	2012-07-29	0	444	2012	211	Suter
Intervention	Mendrisio	0422_2	2012-08-12	0	444	2012	225	Suter
Intervention	Mendrisio	0422_2	2012-08-26	124	444	2012	239	Suter
Intervention	Mendrisio	0422_2	2012-09-09	21	444	2012	253	Suter
Intervention	Mendrisio	0422_2	2012-09-23	18	444	2012	267	Suter
Intervention	Mendrisio	0422_2	2012-10-07	32	444	2012	281	Suter
Intervention	Mendrisio	0422_2	2012-10-21	0	444	2012	295	Suter
Intervention	Mendrisio	0422_2	2012-11-04	0	444	2012	309	Suter
Intervention	Mendrisio	0422_2	2012-11-18	0	444	2012	323	Suter
Intervention	Mendrisio	0422_2	2013-05-23	0	444	2013	143	Suter
Intervention	Mendrisio	0422_2	2013-06-06	0	444	2013	157	Suter
Intervention	Mendrisio	0422_2	2013-06-20	11	444	2013	171	Suter
Intervention	Mendrisio	0422_2	2013-07-25	0	444	2013	206	Suter
Intervention	Mendrisio	0422_2	2013-08-08	112	444	2013	220	Suter
Intervention	Mendrisio	0422_2	2013-08-22	45	444	2013	234	Suter
Intervention	Mendrisio	0422_2	2013-09-05	36	444	2013	248	Suter
Intervention	Mendrisio	0422_2	2013-09-19	8	444	2013	262	Suter
Intervention	Mendrisio	0422_2	2013-10-03	22	444	2013	276	Suter
Intervention	Mendrisio	0422_2	2013-10-17	14	444	2013	290	Suter
Intervention	Mendrisio	0422_2	2013-10-31	0	444	2013	304	Suter
Intervention	Mendrisio	0422_2	2013-11-14	0	444	2013	318	Suter
Intervention	Ligornetto	0466_1	2012-07-02	9	358	2012	184	Suter
Intervention	Ligornetto	0466_1	2012-07-23	31	358	2012	205	Suter
Intervention	Ligornetto	0466_1	2012-08-06	89	358	2012	219	Suter
Intervention	Ligornetto	0466_1	2012-08-20	124	358	2012	233	Suter
Intervention	Ligornetto	0466_1	2012-09-03	23	358	2012	247	Suter
Intervention	Ligornetto	0466_1	2012-10-01	13	358	2012	275	Suter
Intervention	Ligornetto	0466_1	2012-10-20	26	358	2012	294	Suter
Intervention	Ligornetto	0466_1	2012-10-29	0	358	2012	303	Suter
Intervention	Ligornetto	0466_1	2012-11-12	0	358	2012	317	Suter
Intervention	Ligornetto	0466_1	2013-05-20	0	358	2013	140	Suter
Intervention	Ligornetto	0466_1	2013-06-03	0	358	2013	154	Suter
Intervention	Ligornetto	0466_1	2013-06-17	0	358	2013	168	Suter
Intervention	Ligornetto	0466_1	2013-07-08	0	358	2013	189	Suter
Intervention	Ligornetto	0466_1	2013-08-05	0	358	2013	217	Suter
Intervention	Ligornetto	0466_1	2013-08-19	0	358	2013	231	Suter
Intervention	Ligornetto	0466_1	2013-09-02	0	358	2013	245	Suter
Intervention	Ligornetto	0466_1	2013-09-16	0	358	2013	259	Suter
Intervention	Ligornetto	0466_1	2013-09-30	4	358	2013	273	Suter
Intervention	Ligornetto	0466_1	2013-10-14	0	358	2013	287	Suter
Intervention	Ligornetto	0466_1	2013-10-28	0	358	2013	301	Suter
Intervention	Ligornetto	0466_1	2013-11-11	0	358	2013	315	Suter
Intervention	Ligornetto	0466_2	2012-07-02	50	358	2012	184	Suter
Intervention	Ligornetto	0466_2	2012-07-23	0	358	2012	205	Suter
Intervention	Ligornetto	0466_2	2012-08-06	68	358	2012	219	Suter
Intervention	Ligornetto	0466_2	2012-08-20	43	358	2012	233	Suter
Intervention	Ligornetto	0466_2	2012-09-03	67	358	2012	247	Suter
Intervention	Ligornetto	0466_2	2012-09-17	8	358	2012	261	Suter
Intervention	Ligornetto	0466_2	2012-10-01	35	358	2012	275	Suter
Intervention	Ligornetto	0466_2	2012-10-20	0	358	2012	294	Suter
Intervention	Ligornetto	0466_2	2012-10-29	0	358	2012	303	Suter
Intervention	Ligornetto	0466_2	2013-05-20	0	358	2013	140	Suter
Intervention	Ligornetto	0466_2	2013-06-17	0	358	2013	168	Suter
Intervention	Ligornetto	0466_2	2013-07-08	0	358	2013	189	Suter
Intervention	Ligornetto	0466_2	2013-07-22	88	358	2013	203	Suter
Intervention	Ligornetto	0466_2	2013-08-05	115	358	2013	217	Suter
Intervention	Ligornetto	0466_2	2013-08-19	99	358	2013	231	Suter
Intervention	Ligornetto	0466_2	2013-09-02	63	358	2013	245	Suter
Intervention	Ligornetto	0466_2	2013-09-16	176	358	2013	259	Suter
Intervention	Ligornetto	0466_2	2013-09-30	28	358	2013	273	Suter
Intervention	Ligornetto	0466_2	2013-10-14	0	358	2013	287	Suter
Intervention	Ligornetto	0466_2	2013-10-28	10	358	2013	301	Suter
Intervention	Ligornetto	0466_2	2013-11-11	0	358	2013	315	Suter
Intervention	Ligornetto	0467_1	2012-07-02	0	352	2012	184	Suter
Intervention	Ligornetto	0467_1	2012-07-23	0	352	2012	205	Suter
Intervention	Ligornetto	0467_1	2012-08-06	3	352	2012	219	Suter
Intervention	Ligornetto	0467_1	2012-08-20	0	352	2012	233	Suter
Intervention	Ligornetto	0467_1	2012-09-03	66	352	2012	247	Suter
Intervention	Ligornetto	0467_1	2012-09-17	0	352	2012	261	Suter
Intervention	Ligornetto	0467_1	2012-10-01	70	352	2012	275	Suter
Intervention	Ligornetto	0467_1	2012-10-20	0	352	2012	294	Suter
Intervention	Ligornetto	0467_1	2012-10-29	0	352	2012	303	Suter
Intervention	Ligornetto	0467_1	2012-11-12	0	352	2012	317	Suter
Intervention	Ligornetto	0467_1	2013-06-03	0	352	2013	154	Suter
Intervention	Ligornetto	0467_1	2013-06-17	0	352	2013	168	Suter
Intervention	Ligornetto	0467_1	2013-07-08	108	352	2013	189	Suter
Intervention	Ligornetto	0467_1	2013-07-22	117	352	2013	203	Suter
Intervention	Ligornetto	0467_1	2013-08-05	93	352	2013	217	Suter
Intervention	Ligornetto	0467_1	2013-08-19	122	352	2013	231	Suter
Intervention	Ligornetto	0467_1	2013-09-02	8	352	2013	245	Suter
Intervention	Ligornetto	0467_1	2013-09-30	39	352	2013	273	Suter
Intervention	Ligornetto	0467_1	2013-10-14	33	352	2013	287	Suter
Intervention	Ligornetto	0467_1	2013-10-28	0	352	2013	301	Suter
Intervention	Ligornetto	0467_1	2013-11-11	0	352	2013	315	Suter
Intervention	Ligornetto	0467_2	2012-07-02	0	354	2012	184	Suter
Intervention	Ligornetto	0467_2	2012-07-23	16	354	2012	205	Suter
Intervention	Ligornetto	0467_2	2012-08-06	0	354	2012	219	Suter
Intervention	Ligornetto	0467_2	2012-08-20	42	354	2012	233	Suter
Intervention	Ligornetto	0467_2	2012-09-03	70	354	2012	247	Suter
Intervention	Ligornetto	0467_2	2012-09-17	35	354	2012	261	Suter
Intervention	Ligornetto	0467_2	2012-10-01	1	354	2012	275	Suter
Intervention	Ligornetto	0467_2	2012-10-20	0	354	2012	294	Suter
Intervention	Ligornetto	0467_2	2012-10-29	0	354	2012	303	Suter
Intervention	Ligornetto	0467_2	2012-11-12	0	354	2012	317	Suter
Intervention	Ligornetto	0467_2	2013-05-20	0	354	2013	140	Suter
Intervention	Ligornetto	0467_2	2013-06-03	0	354	2013	154	Suter
Intervention	Ligornetto	0467_2	2013-06-17	24	354	2013	168	Suter
Intervention	Ligornetto	0467_2	2013-07-08	0	354	2013	189	Suter
Intervention	Ligornetto	0467_2	2013-07-22	0	354	2013	203	Suter
Intervention	Ligornetto	0467_2	2013-08-05	14	354	2013	217	Suter
Intervention	Ligornetto	0467_2	2013-08-19	9	354	2013	231	Suter
Intervention	Ligornetto	0467_2	2013-09-02	13	354	2013	245	Suter
Intervention	Ligornetto	0467_2	2013-09-16	31	354	2013	259	Suter
Intervention	Ligornetto	0467_2	2013-09-30	12	354	2013	273	Suter
Intervention	Ligornetto	0467_2	2013-10-14	14	354	2013	287	Suter
Intervention	Ligornetto	0467_2	2013-10-28	0	354	2013	301	Suter
Intervention	Ligornetto	0467_2	2013-11-11	0	354	2013	315	Suter
Intervention	Morbio Inferiore	0542_1	2012-07-05	8	402	2012	187	Suter
Intervention	Morbio Inferiore	0542_1	2012-07-26	88	402	2012	208	Suter
Intervention	Morbio Inferiore	0542_1	2012-08-09	217	402	2012	222	Suter
Intervention	Morbio Inferiore	0542_1	2012-08-23	356	402	2012	236	Suter
Intervention	Morbio Inferiore	0542_1	2012-09-06	41	402	2012	250	Suter
Intervention	Morbio Inferiore	0542_1	2012-09-20	121	402	2012	264	Suter
Intervention	Morbio Inferiore	0542_1	2012-10-04	147	402	2012	278	Suter
Intervention	Morbio Inferiore	0542_1	2012-10-18	3	402	2012	292	Suter
Intervention	Morbio Inferiore	0542_1	2012-11-01	0	402	2012	306	Suter
Intervention	Morbio Inferiore	0542_1	2012-11-15	0	402	2012	320	Suter
Intervention	Morbio Inferiore	0542_1	2013-06-06	0	402	2013	157	Suter
Intervention	Morbio Inferiore	0542_1	2013-06-20	0	402	2013	171	Suter
Intervention	Morbio Inferiore	0542_1	2013-07-25	0	402	2013	206	Suter
Intervention	Morbio Inferiore	0542_1	2013-08-08	12	402	2013	220	Suter
Intervention	Morbio Inferiore	0542_1	2013-08-22	54	402	2013	234	Suter
Intervention	Morbio Inferiore	0542_1	2013-09-05	138	402	2013	248	Suter
Intervention	Morbio Inferiore	0542_1	2013-09-19	0	402	2013	262	Suter
Intervention	Morbio Inferiore	0542_1	2013-10-03	0	402	2013	276	Suter
Intervention	Morbio Inferiore	0542_1	2013-10-17	0	402	2013	290	Suter
Intervention	Morbio Inferiore	0542_1	2013-10-31	17	402	2013	304	Suter
Intervention	Morbio Inferiore	0542_1	2013-11-14	0	402	2013	318	Suter
Intervention	Morbio Inferiore	0542_2	2012-07-05	0	387	2012	187	Suter
Intervention	Morbio Inferiore	0542_2	2012-07-26	0	387	2012	208	Suter
Intervention	Morbio Inferiore	0542_2	2012-08-09	26	387	2012	222	Suter
Intervention	Morbio Inferiore	0542_2	2012-08-23	36	387	2012	236	Suter
Intervention	Morbio Inferiore	0542_2	2012-09-06	28	387	2012	250	Suter
Intervention	Morbio Inferiore	0542_2	2012-09-20	19	387	2012	264	Suter
Intervention	Morbio Inferiore	0542_2	2012-10-04	10	387	2012	278	Suter
Intervention	Morbio Inferiore	0542_2	2012-10-18	0	387	2012	292	Suter
Intervention	Morbio Inferiore	0542_2	2012-11-01	0	387	2012	306	Suter
Intervention	Morbio Inferiore	0542_2	2012-11-15	0	387	2012	320	Suter
Intervention	Morbio Inferiore	0542_2	2013-06-06	0	387	2013	157	Suter
Intervention	Morbio Inferiore	0542_2	2013-06-20	5	387	2013	171	Suter
Intervention	Morbio Inferiore	0542_2	2013-07-25	17	387	2013	206	Suter
Intervention	Morbio Inferiore	0542_2	2013-08-08	20	387	2013	220	Suter
Intervention	Morbio Inferiore	0542_2	2013-08-22	110	387	2013	234	Suter
Intervention	Morbio Inferiore	0542_2	2013-09-05	24	387	2013	248	Suter
Intervention	Morbio Inferiore	0542_2	2013-09-19	17	387	2013	262	Suter
Intervention	Morbio Inferiore	0542_2	2013-10-03	13	387	2013	276	Suter
Intervention	Morbio Inferiore	0542_2	2013-10-17	0	387	2013	290	Suter
Intervention	Morbio Inferiore	0542_2	2013-10-31	0	387	2013	304	Suter
Intervention	Morbio Inferiore	0542_2	2013-11-14	0	387	2013	318	Suter
Intervention	Coldrerio	0590_1	2012-07-05	3	359	2012	187	Suter
Intervention	Coldrerio	0590_1	2012-07-26	0	359	2012	208	Suter
Intervention	Coldrerio	0590_1	2012-08-09	35	359	2012	222	Suter
Intervention	Coldrerio	0590_1	2012-08-23	292	359	2012	236	Suter
Intervention	Coldrerio	0590_1	2012-09-06	107	359	2012	250	Suter
Intervention	Coldrerio	0590_1	2012-09-20	215	359	2012	264	Suter
Intervention	Coldrerio	0590_1	2012-10-04	35	359	2012	278	Suter
Intervention	Coldrerio	0590_1	2012-10-18	10	359	2012	292	Suter
Intervention	Coldrerio	0590_1	2012-11-01	0	359	2012	306	Suter
Intervention	Coldrerio	0590_1	2012-11-15	0	359	2012	320	Suter
Intervention	Coldrerio	0590_1	2013-05-23	0	359	2013	143	Suter
Intervention	Coldrerio	0590_1	2013-06-20	0	359	2013	171	Suter
Intervention	Coldrerio	0590_1	2013-07-11	0	359	2013	192	Suter
Intervention	Coldrerio	0590_1	2013-07-25	53	359	2013	206	Suter
Intervention	Coldrerio	0590_1	2013-08-08	0	359	2013	220	Suter
Intervention	Coldrerio	0590_1	2013-08-22	53	359	2013	234	Suter
Intervention	Coldrerio	0590_1	2013-09-05	0	359	2013	248	Suter
Intervention	Coldrerio	0590_1	2013-09-19	33	359	2013	262	Suter
Intervention	Coldrerio	0590_1	2013-10-03	52	359	2013	276	Suter
Intervention	Coldrerio	0590_1	2013-10-17	0	359	2013	290	Suter
Intervention	Coldrerio	0590_1	2013-10-31	0	359	2013	304	Suter
Intervention	Coldrerio	0590_1	2013-11-14	0	359	2013	318	Suter
Intervention	Coldrerio	0590_2	2012-07-05	0	352	2012	187	Suter
Intervention	Coldrerio	0590_2	2012-07-26	4	352	2012	208	Suter
Intervention	Coldrerio	0590_2	2012-08-09	17	352	2012	222	Suter
Intervention	Coldrerio	0590_2	2012-08-23	10	352	2012	236	Suter
Intervention	Coldrerio	0590_2	2012-09-06	1	352	2012	250	Suter
Intervention	Coldrerio	0590_2	2012-09-20	34	352	2012	264	Suter
Intervention	Coldrerio	0590_2	2012-10-04	6	352	2012	278	Suter
Intervention	Coldrerio	0590_2	2012-10-18	0	352	2012	292	Suter
Intervention	Coldrerio	0590_2	2012-11-01	0	352	2012	306	Suter
Intervention	Coldrerio	0590_2	2012-11-15	0	352	2012	320	Suter
Intervention	Coldrerio	0590_2	2013-05-23	0	352	2013	143	Suter
Intervention	Coldrerio	0590_2	2013-06-20	0	352	2013	171	Suter
Intervention	Coldrerio	0590_2	2013-07-25	0	352	2013	206	Suter
Intervention	Coldrerio	0590_2	2013-08-08	9	352	2013	220	Suter
Intervention	Coldrerio	0590_2	2013-08-22	0	352	2013	234	Suter
Intervention	Coldrerio	0590_2	2013-09-05	118	352	2013	248	Suter
Intervention	Coldrerio	0590_2	2013-09-19	202	352	2013	262	Suter
Intervention	Coldrerio	0590_2	2013-10-03	46	352	2013	276	Suter
Intervention	Coldrerio	0590_2	2013-10-17	0	352	2013	290	Suter
Intervention	Coldrerio	0590_2	2013-10-31	0	352	2013	304	Suter
Intervention	Coldrerio	0590_2	2013-11-14	0	352	2013	318	Suter
Intervention	Gorla	0595_1	2012-07-05	0	374	2012	187	Suter
Intervention	Gorla	0595_1	2012-07-26	4	374	2012	208	Suter
Intervention	Gorla	0595_1	2012-08-09	85	374	2012	222	Suter
Intervention	Gorla	0595_1	2012-08-23	61	374	2012	236	Suter
Intervention	Gorla	0595_1	2012-09-06	55	374	2012	250	Suter
Intervention	Gorla	0595_1	2012-09-20	0	374	2012	264	Suter
Intervention	Gorla	0595_1	2012-10-04	0	374	2012	278	Suter
Intervention	Gorla	0595_1	2012-10-18	0	374	2012	292	Suter
Intervention	Gorla	0595_1	2012-11-01	0	374	2012	306	Suter
Intervention	Gorla	0595_1	2012-11-15	0	374	2012	320	Suter
Intervention	Gorla	0595_1	2013-05-23	0	374	2013	143	Suter
Intervention	Gorla	0595_1	2013-06-06	0	374	2013	157	Suter
Intervention	Gorla	0595_1	2013-06-20	0	374	2013	171	Suter
Intervention	Gorla	0595_1	2013-07-25	2	374	2013	206	Suter
Intervention	Gorla	0595_1	2013-08-08	44	374	2013	220	Suter
Intervention	Gorla	0595_1	2013-08-22	136	374	2013	234	Suter
Intervention	Gorla	0595_1	2013-09-05	314	374	2013	248	Suter
Intervention	Gorla	0595_1	2013-09-19	329	374	2013	262	Suter
Intervention	Gorla	0595_1	2013-10-03	0	374	2013	276	Suter
Intervention	Gorla	0595_1	2013-10-17	0	374	2013	290	Suter
Intervention	Gorla	0595_1	2013-10-31	0	374	2013	304	Suter
Intervention	Gorla	0595_1	2013-11-14	0	374	2013	318	Suter
Intervention	Gorla	0595_2	2012-07-05	0	345	2012	187	Suter
Intervention	Gorla	0595_2	2012-07-26	36	345	2012	208	Suter
Intervention	Gorla	0595_2	2012-08-09	76	345	2012	222	Suter
Intervention	Gorla	0595_2	2012-08-23	135	345	2012	236	Suter
Intervention	Gorla	0595_2	2012-09-06	155	345	2012	250	Suter
Intervention	Gorla	0595_2	2012-09-20	33	345	2012	264	Suter
Intervention	Gorla	0595_2	2012-10-04	36	345	2012	278	Suter
Intervention	Gorla	0595_2	2012-10-18	6	345	2012	292	Suter
Intervention	Gorla	0595_2	2012-11-01	0	345	2012	306	Suter
Intervention	Gorla	0595_2	2012-11-15	1	345	2012	320	Suter
Intervention	Gorla	0595_2	2013-05-23	0	345	2013	143	Suter
Intervention	Gorla	0595_2	2013-06-06	0	345	2013	157	Suter
Intervention	Gorla	0595_2	2013-06-20	5	345	2013	171	Suter
Intervention	Gorla	0595_2	2013-07-25	26	345	2013	206	Suter
Intervention	Gorla	0595_2	2013-08-08	57	345	2013	220	Suter
Intervention	Gorla	0595_2	2013-08-22	100	345	2013	234	Suter
Intervention	Gorla	0595_2	2013-09-05	108	345	2013	248	Suter
Intervention	Gorla	0595_2	2013-10-03	0	345	2013	276	Suter
Intervention	Gorla	0595_2	2013-10-17	0	345	2013	290	Suter
Intervention	Chiasso	0601_1	2012-07-05	77	382	2012	187	Suter
Intervention	Chiasso	0601_1	2012-07-26	0	382	2012	208	Suter
Intervention	Chiasso	0601_1	2012-08-09	226	382	2012	222	Suter
Intervention	Chiasso	0601_1	2012-08-23	103	382	2012	236	Suter
Intervention	Chiasso	0601_1	2012-09-06	56	382	2012	250	Suter
Intervention	Chiasso	0601_1	2012-09-20	8	382	2012	264	Suter
Intervention	Chiasso	0601_1	2012-10-04	111	382	2012	278	Suter
Intervention	Chiasso	0601_1	2012-10-18	0	382	2012	292	Suter
Intervention	Chiasso	0601_1	2012-11-01	1	382	2012	306	Suter
Intervention	Chiasso	0601_1	2012-11-15	0	382	2012	320	Suter
Intervention	Chiasso	0601_1	2013-06-06	0	382	2013	157	Suter
Intervention	Chiasso	0601_1	2013-06-20	100	382	2013	171	Suter
Intervention	Chiasso	0601_1	2013-07-25	167	382	2013	206	Suter
Intervention	Chiasso	0601_1	2013-08-08	126	382	2013	220	Suter
Intervention	Chiasso	0601_1	2013-08-22	303	382	2013	234	Suter
Intervention	Chiasso	0601_1	2013-09-05	105	382	2013	248	Suter
Intervention	Chiasso	0601_1	2013-10-03	0	382	2013	276	Suter
Intervention	Chiasso	0601_1	2013-10-17	0	382	2013	290	Suter
Intervention	Chiasso	0601_1	2013-10-31	0	382	2013	304	Suter
Intervention	Chiasso	0601_1	2013-11-14	0	382	2013	318	Suter
Intervention	Chiasso	0601_2	2012-07-05	148	372	2012	187	Suter
Intervention	Chiasso	0601_2	2012-07-26	238	372	2012	208	Suter
Intervention	Chiasso	0601_2	2012-08-09	274	372	2012	222	Suter
Intervention	Chiasso	0601_2	2012-08-23	143	372	2012	236	Suter
Intervention	Chiasso	0601_2	2012-09-06	94	372	2012	250	Suter
Intervention	Chiasso	0601_2	2012-09-20	101	372	2012	264	Suter
Intervention	Chiasso	0601_2	2012-10-04	12	372	2012	278	Suter
Intervention	Chiasso	0601_2	2012-10-18	0	372	2012	292	Suter
Intervention	Chiasso	0601_2	2012-11-01	1	372	2012	306	Suter
Intervention	Chiasso	0601_2	2012-11-15	0	372	2012	320	Suter
Intervention	Chiasso	0601_2	2013-06-06	0	372	2013	157	Suter
Intervention	Chiasso	0601_2	2013-06-20	0	372	2013	171	Suter
Intervention	Chiasso	0601_2	2013-07-25	2	372	2013	206	Suter
Intervention	Chiasso	0601_2	2013-08-08	301	372	2013	220	Suter
Intervention	Chiasso	0601_2	2013-08-22	7	372	2013	234	Suter
Intervention	Chiasso	0601_2	2013-09-05	90	372	2013	248	Suter
Intervention	Chiasso	0601_2	2013-09-19	71	372	2013	262	Suter
Intervention	Chiasso	0601_2	2013-10-03	435	372	2013	276	Suter
Intervention	Chiasso	0601_2	2013-10-17	0	372	2013	290	Suter
Intervention	Chiasso	0601_2	2013-10-31	24	372	2013	304	Suter
Intervention	Chiasso	0601_2	2013-11-14	51	372	2013	318	Suter
Intervention	Stabio	0631_1	2012-07-02	0	381	2012	184	Suter
Intervention	Stabio	0631_1	2012-07-23	0	381	2012	205	Suter
Intervention	Stabio	0631_1	2012-08-06	26	381	2012	219	Suter
Intervention	Stabio	0631_1	2012-08-20	54	381	2012	233	Suter
Intervention	Stabio	0631_1	2012-09-03	94	381	2012	247	Suter
Intervention	Stabio	0631_1	2012-09-17	28	381	2012	261	Suter
Intervention	Stabio	0631_1	2012-10-01	7	381	2012	275	Suter
Intervention	Stabio	0631_1	2012-10-21	0	381	2012	295	Suter
Intervention	Stabio	0631_1	2012-10-29	0	381	2012	303	Suter
Intervention	Stabio	0631_1	2012-11-12	0	381	2012	317	Suter
Intervention	Stabio	0631_1	2013-05-20	0	381	2013	140	Suter
Intervention	Stabio	0631_1	2013-06-03	0	381	2013	154	Suter
Intervention	Stabio	0631_1	2013-06-17	0	381	2013	168	Suter
Intervention	Stabio	0631_1	2013-07-22	0	381	2013	203	Suter
Intervention	Stabio	0631_1	2013-08-05	5	381	2013	217	Suter
Intervention	Stabio	0631_1	2013-08-19	46	381	2013	231	Suter
Intervention	Stabio	0631_1	2013-09-02	0	381	2013	245	Suter
Intervention	Stabio	0631_1	2013-09-16	16	381	2013	259	Suter
Intervention	Stabio	0631_1	2013-09-30	0	381	2013	273	Suter
Intervention	Stabio	0631_1	2013-10-14	0	381	2013	287	Suter
Intervention	Stabio	0631_1	2013-10-28	0	381	2013	301	Suter
Intervention	Stabio	0631_1	2013-11-11	0	381	2013	315	Suter
Intervention	Stabio	0631_2	2012-07-02	0	376	2012	184	Suter
Intervention	Stabio	0631_2	2012-07-23	0	376	2012	205	Suter
Intervention	Stabio	0631_2	2012-08-06	0	376	2012	219	Suter
Intervention	Stabio	0631_2	2012-08-20	0	376	2012	233	Suter
Intervention	Stabio	0631_2	2012-09-03	0	376	2012	247	Suter
Intervention	Stabio	0631_2	2012-09-17	0	376	2012	261	Suter
Intervention	Stabio	0631_2	2012-10-01	0	376	2012	275	Suter
Intervention	Stabio	0631_2	2012-10-21	0	376	2012	295	Suter
Intervention	Stabio	0631_2	2012-10-29	0	376	2012	303	Suter
Intervention	Stabio	0631_2	2012-11-12	0	376	2012	317	Suter
Intervention	Stabio	0631_2	2013-05-20	0	376	2013	140	Suter
Intervention	Stabio	0631_2	2013-06-03	0	376	2013	154	Suter
Intervention	Stabio	0631_2	2013-06-17	0	376	2013	168	Suter
Intervention	Stabio	0631_2	2013-07-22	0	376	2013	203	Suter
Intervention	Stabio	0631_2	2013-08-05	3	376	2013	217	Suter
Intervention	Stabio	0631_2	2013-08-19	396	376	2013	231	Suter
Intervention	Stabio	0631_2	2013-09-02	0	376	2013	245	Suter
Intervention	Stabio	0631_2	2013-09-16	6	376	2013	259	Suter
Intervention	Stabio	0631_2	2013-09-30	0	376	2013	273	Suter
Intervention	Stabio	0631_2	2013-10-14	0	376	2013	287	Suter
Intervention	Stabio	0631_2	2013-10-28	0	376	2013	301	Suter
Intervention	Stabio	0631_2	2013-11-11	0	376	2013	315	Suter
Intervention	Morbio Inferiore	0659_1	2012-07-05	105	410	2012	187	Suter
Intervention	Morbio Inferiore	0659_1	2012-07-26	36	410	2012	208	Suter
Intervention	Morbio Inferiore	0659_1	2012-08-09	129	410	2012	222	Suter
Intervention	Morbio Inferiore	0659_1	2012-08-23	47	410	2012	236	Suter
Intervention	Morbio Inferiore	0659_1	2012-09-06	22	410	2012	250	Suter
Intervention	Morbio Inferiore	0659_1	2012-09-20	55	410	2012	264	Suter
Intervention	Morbio Inferiore	0659_1	2012-10-04	6	410	2012	278	Suter
Intervention	Morbio Inferiore	0659_1	2012-10-18	12	410	2012	292	Suter
Intervention	Morbio Inferiore	0659_1	2012-11-01	5	410	2012	306	Suter
Intervention	Morbio Inferiore	0659_1	2012-11-15	0	410	2012	320	Suter
Intervention	Morbio Inferiore	0659_1	2013-06-06	0	410	2013	157	Suter
Intervention	Morbio Inferiore	0659_1	2013-06-20	6	410	2013	171	Suter
Intervention	Morbio Inferiore	0659_1	2013-07-11	88	410	2013	192	Suter
Intervention	Morbio Inferiore	0659_1	2013-07-25	95	410	2013	206	Suter
Intervention	Morbio Inferiore	0659_1	2013-08-22	0	410	2013	234	Suter
Intervention	Morbio Inferiore	0659_1	2013-09-05	42	410	2013	248	Suter
Intervention	Morbio Inferiore	0659_1	2013-09-19	151	410	2013	262	Suter
Intervention	Morbio Inferiore	0659_1	2013-10-03	48	410	2013	276	Suter
Intervention	Morbio Inferiore	0659_1	2013-10-17	0	410	2013	290	Suter
Intervention	Morbio Inferiore	0659_1	2013-10-31	0	410	2013	304	Suter
Intervention	Morbio Inferiore	0659_1	2013-11-14	0	410	2013	318	Suter
Intervention	Morbio Inferiore	0659_2	2012-07-05	16	413	2012	187	Suter
Intervention	Morbio Inferiore	0659_2	2012-07-26	119	413	2012	208	Suter
Intervention	Morbio Inferiore	0659_2	2012-08-09	272	413	2012	222	Suter
Intervention	Morbio Inferiore	0659_2	2012-08-23	12	413	2012	236	Suter
Intervention	Morbio Inferiore	0659_2	2012-09-06	18	413	2012	250	Suter
Intervention	Morbio Inferiore	0659_2	2012-09-20	54	413	2012	264	Suter
Intervention	Morbio Inferiore	0659_2	2012-10-04	0	413	2012	278	Suter
Intervention	Morbio Inferiore	0659_2	2012-10-18	15	413	2012	292	Suter
Intervention	Morbio Inferiore	0659_2	2012-11-01	0	413	2012	306	Suter
Intervention	Morbio Inferiore	0659_2	2012-11-15	0	413	2012	320	Suter
Intervention	Morbio Inferiore	0659_2	2013-05-23	0	413	2013	143	Suter
Intervention	Morbio Inferiore	0659_2	2013-06-06	0	413	2013	157	Suter
Intervention	Morbio Inferiore	0659_2	2013-06-20	1	413	2013	171	Suter
Intervention	Morbio Inferiore	0659_2	2013-07-25	9	413	2013	206	Suter
Intervention	Morbio Inferiore	0659_2	2013-08-08	80	413	2013	220	Suter
Intervention	Morbio Inferiore	0659_2	2013-08-22	21	413	2013	234	Suter
Intervention	Morbio Inferiore	0659_2	2013-09-05	46	413	2013	248	Suter
Intervention	Morbio Inferiore	0659_2	2013-09-19	59	413	2013	262	Suter
Intervention	Morbio Inferiore	0659_2	2013-10-03	0	413	2013	276	Suter
Intervention	Morbio Inferiore	0659_2	2013-10-17	0	413	2013	290	Suter
Intervention	Morbio Inferiore	0659_2	2013-10-31	0	413	2013	304	Suter
Intervention	Morbio Inferiore	0659_2	2013-11-14	0	413	2013	318	Suter
Intervention	Colombera	0695_1	2012-07-02	0	345	2012	184	Suter
Intervention	Colombera	0695_1	2012-07-23	0	345	2012	205	Suter
Intervention	Colombera	0695_1	2012-08-06	213	345	2012	219	Suter
Intervention	Colombera	0695_1	2012-08-20	44	345	2012	233	Suter
Intervention	Colombera	0695_1	2012-09-03	17	345	2012	247	Suter
Intervention	Colombera	0695_1	2012-09-17	2	345	2012	261	Suter
Intervention	Colombera	0695_1	2012-10-01	0	345	2012	275	Suter
Intervention	Colombera	0695_1	2012-10-15	6	345	2012	289	Suter
Intervention	Colombera	0695_1	2012-10-29	0	345	2012	303	Suter
Intervention	Colombera	0695_1	2012-11-12	0	345	2012	317	Suter
Intervention	Colombera	0695_1	2013-05-20	0	345	2013	140	Suter
Intervention	Colombera	0695_1	2013-06-03	0	345	2013	154	Suter
Intervention	Colombera	0695_1	2013-07-08	10	345	2013	189	Suter
Intervention	Colombera	0695_1	2013-07-22	29	345	2013	203	Suter
Intervention	Colombera	0695_1	2013-08-05	41	345	2013	217	Suter
Intervention	Colombera	0695_1	2013-08-19	26	345	2013	231	Suter
Intervention	Colombera	0695_1	2013-09-02	137	345	2013	245	Suter
Intervention	Colombera	0695_1	2013-09-16	26	345	2013	259	Suter
Intervention	Colombera	0695_1	2013-10-14	0	345	2013	287	Suter
Intervention	Colombera	0695_1	2013-10-28	0	345	2013	301	Suter
Intervention	Colombera	0695_1	2013-11-11	0	345	2013	315	Suter
Intervention	Colombera	0695_2	2012-07-02	0	343	2012	184	Suter
Intervention	Colombera	0695_2	2012-07-23	0	343	2012	205	Suter
Intervention	Colombera	0695_2	2012-08-06	0	343	2012	219	Suter
Intervention	Colombera	0695_2	2012-08-20	0	343	2012	233	Suter
Intervention	Colombera	0695_2	2012-09-03	8	343	2012	247	Suter
Intervention	Colombera	0695_2	2012-09-17	12	343	2012	261	Suter
Intervention	Colombera	0695_2	2012-10-01	1	343	2012	275	Suter
Intervention	Colombera	0695_2	2012-10-29	0	343	2012	303	Suter
Intervention	Colombera	0695_2	2012-11-12	0	343	2012	317	Suter
Intervention	Colombera	0695_2	2013-05-20	0	343	2013	140	Suter
Intervention	Colombera	0695_2	2013-06-17	16	343	2013	168	Suter
Intervention	Colombera	0695_2	2013-07-08	0	343	2013	189	Suter
Intervention	Colombera	0695_2	2013-07-22	106	343	2013	203	Suter
Intervention	Colombera	0695_2	2013-08-05	42	343	2013	217	Suter
Intervention	Colombera	0695_2	2013-08-19	217	343	2013	231	Suter
Intervention	Colombera	0695_2	2013-09-02	403	343	2013	245	Suter
Intervention	Colombera	0695_2	2013-09-16	105	343	2013	259	Suter
Intervention	Colombera	0695_2	2013-09-30	0	343	2013	273	Suter
Intervention	Colombera	0695_2	2013-10-14	0	343	2013	287	Suter
Intervention	Colombera	0695_2	2013-10-28	0	343	2013	301	Suter
Intervention	Colombera	0695_2	2013-11-11	0	343	2013	315	Suter
Intervention	Mendrisio	0764_1	2012-07-05	2	272	2012	187	Suter
Intervention	Mendrisio	0764_1	2012-07-26	0	272	2012	208	Suter
Intervention	Mendrisio	0764_1	2012-08-09	0	272	2012	222	Suter
Intervention	Mendrisio	0764_1	2012-08-23	99	272	2012	236	Suter
Intervention	Mendrisio	0764_1	2012-09-06	38	272	2012	250	Suter
Intervention	Mendrisio	0764_1	2012-09-20	5	272	2012	264	Suter
Intervention	Mendrisio	0764_1	2012-10-04	3	272	2012	278	Suter
Intervention	Mendrisio	0764_1	2012-10-18	0	272	2012	292	Suter
Intervention	Mendrisio	0764_1	2012-11-01	0	272	2012	306	Suter
Intervention	Mendrisio	0764_1	2012-11-15	0	272	2012	320	Suter
Intervention	Mendrisio	0764_1	2013-05-23	0	272	2013	143	Suter
Intervention	Mendrisio	0764_1	2013-06-06	0	272	2013	157	Suter
Intervention	Mendrisio	0764_1	2013-06-20	0	272	2013	171	Suter
Intervention	Mendrisio	0764_1	2013-07-25	0	272	2013	206	Suter
Intervention	Mendrisio	0764_1	2013-08-08	37	272	2013	220	Suter
Intervention	Mendrisio	0764_1	2013-08-22	9	272	2013	234	Suter
Intervention	Mendrisio	0764_1	2013-09-05	20	272	2013	248	Suter
Intervention	Mendrisio	0764_1	2013-09-19	52	272	2013	262	Suter
Intervention	Mendrisio	0764_1	2013-10-03	30	272	2013	276	Suter
Intervention	Mendrisio	0764_1	2013-10-17	0	272	2013	290	Suter
Intervention	Mendrisio	0764_1	2013-10-31	0	272	2013	304	Suter
Intervention	Mendrisio	0764_1	2013-11-14	0	272	2013	318	Suter
Intervention	Mendrisio	0764_2	2012-07-05	20	272	2012	187	Suter
Intervention	Mendrisio	0764_2	2012-07-26	148	272	2012	208	Suter
Intervention	Mendrisio	0764_2	2012-08-09	101	272	2012	222	Suter
Intervention	Mendrisio	0764_2	2012-08-23	324	272	2012	236	Suter
Intervention	Mendrisio	0764_2	2012-09-06	48	272	2012	250	Suter
Intervention	Mendrisio	0764_2	2012-09-20	0	272	2012	264	Suter
Intervention	Mendrisio	0764_2	2012-10-04	18	272	2012	278	Suter
Intervention	Mendrisio	0764_2	2012-11-01	0	272	2012	306	Suter
Intervention	Mendrisio	0764_2	2012-11-15	0	272	2012	320	Suter
Intervention	Mendrisio	0764_2	2013-05-23	0	272	2013	143	Suter
Intervention	Mendrisio	0764_2	2013-06-06	0	272	2013	157	Suter
Intervention	Mendrisio	0764_2	2013-06-20	0	272	2013	171	Suter
Intervention	Mendrisio	0764_2	2013-07-25	40	272	2013	206	Suter
Intervention	Mendrisio	0764_2	2013-08-08	66	272	2013	220	Suter
Intervention	Mendrisio	0764_2	2013-08-22	118	272	2013	234	Suter
Intervention	Mendrisio	0764_2	2013-09-05	24	272	2013	248	Suter
Intervention	Mendrisio	0764_2	2013-09-19	68	272	2013	262	Suter
Intervention	Mendrisio	0764_2	2013-10-03	4	272	2013	276	Suter
Intervention	Mendrisio	0764_2	2013-10-17	0	272	2013	290	Suter
Intervention	Mendrisio	0764_2	2013-10-31	0	272	2013	304	Suter
Intervention	Mendrisio	0764_2	2013-11-14	0	272	2013	318	Suter
Intervention	Balerna	0768_1	2012-07-05	2	339	2012	187	Suter
Intervention	Balerna	0768_1	2012-07-26	0	339	2012	208	Suter
Intervention	Balerna	0768_1	2012-08-09	55	339	2012	222	Suter
Intervention	Balerna	0768_1	2012-08-23	94	339	2012	236	Suter
Intervention	Balerna	0768_1	2012-09-06	46	339	2012	250	Suter
Intervention	Balerna	0768_1	2012-09-20	102	339	2012	264	Suter
Intervention	Balerna	0768_1	2012-10-04	50	339	2012	278	Suter
Intervention	Balerna	0768_1	2012-10-18	6	339	2012	292	Suter
Intervention	Balerna	0768_1	2012-11-01	0	339	2012	306	Suter
Intervention	Balerna	0768_1	2012-11-15	0	339	2012	320	Suter
Intervention	Balerna	0768_1	2013-05-23	0	339	2013	143	Suter
Intervention	Balerna	0768_1	2013-06-06	0	339	2013	157	Suter
Intervention	Balerna	0768_1	2013-07-11	77	339	2013	192	Suter
Intervention	Balerna	0768_1	2013-07-25	25	339	2013	206	Suter
Intervention	Balerna	0768_1	2013-08-08	156	339	2013	220	Suter
Intervention	Balerna	0768_1	2013-08-22	186	339	2013	234	Suter
Intervention	Balerna	0768_1	2013-09-05	42	339	2013	248	Suter
Intervention	Balerna	0768_1	2013-09-19	471	339	2013	262	Suter
Intervention	Balerna	0768_1	2013-10-03	274	339	2013	276	Suter
Intervention	Balerna	0768_1	2013-10-17	21	339	2013	290	Suter
Intervention	Balerna	0768_1	2013-10-31	0	339	2013	304	Suter
Intervention	Balerna	0768_2	2012-07-05	0	316	2012	187	Suter
Intervention	Balerna	0768_2	2012-07-26	0	316	2012	208	Suter
Intervention	Balerna	0768_2	2012-08-09	0	316	2012	222	Suter
Intervention	Balerna	0768_2	2012-08-23	16	316	2012	236	Suter
Intervention	Balerna	0768_2	2012-09-06	0	316	2012	250	Suter
Intervention	Balerna	0768_2	2012-09-20	3	316	2012	264	Suter
Intervention	Balerna	0768_2	2012-10-04	0	316	2012	278	Suter
Intervention	Balerna	0768_2	2012-10-18	0	316	2012	292	Suter
Intervention	Balerna	0768_2	2012-11-01	0	316	2012	306	Suter
Intervention	Balerna	0768_2	2012-11-15	0	316	2012	320	Suter
Intervention	Balerna	0768_2	2013-06-06	0	316	2013	157	Suter
Intervention	Balerna	0768_2	2013-07-11	0	316	2013	192	Suter
Intervention	Balerna	0768_2	2013-07-25	17	316	2013	206	Suter
Intervention	Balerna	0768_2	2013-08-08	0	316	2013	220	Suter
Intervention	Balerna	0768_2	2013-08-22	27	316	2013	234	Suter
Intervention	Balerna	0768_2	2013-09-05	3	316	2013	248	Suter
Intervention	Balerna	0768_2	2013-09-19	0	316	2013	262	Suter
Intervention	Balerna	0768_2	2013-10-03	2	316	2013	276	Suter
Intervention	Balerna	0768_2	2013-10-17	0	316	2013	290	Suter
Intervention	Balerna	0768_2	2013-10-31	0	316	2013	304	Suter
Intervention	Balerna	0768_2	2013-11-14	0	316	2013	318	Suter
Intervention	Balerna	0770_1	2012-07-05	44	312	2012	187	Suter
Intervention	Balerna	0770_1	2012-07-26	3	312	2012	208	Suter
Intervention	Balerna	0770_1	2012-08-09	87	312	2012	222	Suter
Intervention	Balerna	0770_1	2012-08-23	259	312	2012	236	Suter
Intervention	Balerna	0770_1	2012-09-06	8	312	2012	250	Suter
Intervention	Balerna	0770_1	2012-09-20	12	312	2012	264	Suter
Intervention	Balerna	0770_1	2012-10-18	0	312	2012	292	Suter
Intervention	Balerna	0770_1	2012-11-01	2	312	2012	306	Suter
Intervention	Balerna	0770_1	2012-11-15	0	312	2012	320	Suter
Intervention	Balerna	0770_1	2013-05-23	0	312	2013	143	Suter
Intervention	Balerna	0770_1	2013-06-06	0	312	2013	157	Suter
Intervention	Balerna	0770_1	2013-06-20	26	312	2013	171	Suter
Intervention	Balerna	0770_1	2013-07-25	0	312	2013	206	Suter
Intervention	Balerna	0770_1	2013-08-08	10	312	2013	220	Suter
Intervention	Balerna	0770_1	2013-08-22	111	312	2013	234	Suter
Intervention	Balerna	0770_1	2013-09-05	30	312	2013	248	Suter
Intervention	Balerna	0770_1	2013-09-19	24	312	2013	262	Suter
Intervention	Balerna	0770_1	2013-10-03	25	312	2013	276	Suter
Intervention	Balerna	0770_1	2013-10-17	0	312	2013	290	Suter
Intervention	Balerna	0770_1	2013-10-31	0	312	2013	304	Suter
Intervention	Balerna	0770_1	2013-11-14	0	312	2013	318	Suter
Intervention	Balerna	0770_2	2012-07-05	3	300	2012	187	Suter
Intervention	Balerna	0770_2	2012-07-26	88	300	2012	208	Suter
Intervention	Balerna	0770_2	2012-08-09	135	300	2012	222	Suter
Intervention	Balerna	0770_2	2012-08-23	224	300	2012	236	Suter
Intervention	Balerna	0770_2	2012-09-06	5	300	2012	250	Suter
Intervention	Balerna	0770_2	2012-09-20	10	300	2012	264	Suter
Intervention	Balerna	0770_2	2012-10-04	0	300	2012	278	Suter
Intervention	Balerna	0770_2	2012-10-18	0	300	2012	292	Suter
Intervention	Balerna	0770_2	2012-11-01	0	300	2012	306	Suter
Intervention	Balerna	0770_2	2012-11-15	0	300	2012	320	Suter
Intervention	Balerna	0770_2	2013-05-23	0	300	2013	143	Suter
Intervention	Balerna	0770_2	2013-06-06	3	300	2013	157	Suter
Intervention	Balerna	0770_2	2013-06-20	15	300	2013	171	Suter
Intervention	Balerna	0770_2	2013-07-25	54	300	2013	206	Suter
Intervention	Balerna	0770_2	2013-08-08	308	300	2013	220	Suter
Intervention	Balerna	0770_2	2013-08-22	38	300	2013	234	Suter
Intervention	Balerna	0770_2	2013-09-05	82	300	2013	248	Suter
Intervention	Balerna	0770_2	2013-09-19	15	300	2013	262	Suter
Intervention	Balerna	0770_2	2013-10-31	0	300	2013	304	Suter
Intervention	Balerna	0770_2	2013-11-14	0	300	2013	318	Suter
Intervention	Fontanella	0776_1	2012-07-05	17	415	2012	187	Suter
Intervention	Fontanella	0776_1	2012-07-26	301	415	2012	208	Suter
Intervention	Fontanella	0776_1	2012-08-09	99	415	2012	222	Suter
Intervention	Fontanella	0776_1	2012-08-23	48	415	2012	236	Suter
Intervention	Fontanella	0776_1	2012-09-06	35	415	2012	250	Suter
Intervention	Fontanella	0776_1	2012-09-20	2	415	2012	264	Suter
Intervention	Fontanella	0776_1	2012-10-04	23	415	2012	278	Suter
Intervention	Fontanella	0776_1	2012-10-18	0	415	2012	292	Suter
Intervention	Fontanella	0776_1	2012-11-01	0	415	2012	306	Suter
Intervention	Fontanella	0776_1	2012-11-15	0	415	2012	320	Suter
Intervention	Fontanella	0776_1	2013-05-23	0	415	2013	143	Suter
Intervention	Fontanella	0776_1	2013-06-06	0	415	2013	157	Suter
Intervention	Fontanella	0776_1	2013-06-20	0	415	2013	171	Suter
Intervention	Fontanella	0776_1	2013-07-25	19	415	2013	206	Suter
Intervention	Fontanella	0776_1	2013-08-08	9	415	2013	220	Suter
Intervention	Fontanella	0776_1	2013-08-22	63	415	2013	234	Suter
Intervention	Fontanella	0776_1	2013-09-05	30	415	2013	248	Suter
Intervention	Fontanella	0776_1	2013-09-19	8	415	2013	262	Suter
Intervention	Fontanella	0776_1	2013-10-03	81	415	2013	276	Suter
Intervention	Fontanella	0776_1	2013-10-17	0	415	2013	290	Suter
Intervention	Fontanella	0776_1	2013-10-31	0	415	2013	304	Suter
Intervention	Fontanella	0776_1	2013-11-14	0	415	2013	318	Suter
Intervention	Fontanella	0776_2	2012-07-05	49	394	2012	187	Suter
Intervention	Fontanella	0776_2	2012-07-26	31	394	2012	208	Suter
Intervention	Fontanella	0776_2	2012-08-09	158	394	2012	222	Suter
Intervention	Fontanella	0776_2	2012-08-23	0	394	2012	236	Suter
Intervention	Fontanella	0776_2	2012-09-06	107	394	2012	250	Suter
Intervention	Fontanella	0776_2	2012-09-20	94	394	2012	264	Suter
Intervention	Fontanella	0776_2	2012-10-04	89	394	2012	278	Suter
Intervention	Fontanella	0776_2	2012-10-18	13	394	2012	292	Suter
Intervention	Fontanella	0776_2	2012-11-01	0	394	2012	306	Suter
Intervention	Fontanella	0776_2	2012-11-15	3	394	2012	320	Suter
Intervention	Fontanella	0776_2	2013-05-23	0	394	2013	143	Suter
Intervention	Fontanella	0776_2	2013-06-06	37	394	2013	157	Suter
Intervention	Fontanella	0776_2	2013-06-20	0	394	2013	171	Suter
Intervention	Fontanella	0776_2	2013-07-25	6	394	2013	206	Suter
Intervention	Fontanella	0776_2	2013-08-08	102	394	2013	220	Suter
Intervention	Fontanella	0776_2	2013-08-22	277	394	2013	234	Suter
Intervention	Fontanella	0776_2	2013-09-05	78	394	2013	248	Suter
Intervention	Fontanella	0776_2	2013-09-19	221	394	2013	262	Suter
Intervention	Fontanella	0776_2	2013-10-03	146	394	2013	276	Suter
Intervention	Fontanella	0776_2	2013-10-17	0	394	2013	290	Suter
Intervention	Fontanella	0776_2	2013-10-31	0	394	2013	304	Suter
Intervention	Fontanella	0776_2	2013-11-14	0	394	2013	318	Suter
Intervention	Stabio	0857_1	2012-07-02	0	435	2012	184	Suter
Intervention	Stabio	0857_1	2012-07-23	0	435	2012	205	Suter
Intervention	Stabio	0857_1	2012-08-06	0	435	2012	219	Suter
Intervention	Stabio	0857_1	2012-08-20	0	435	2012	233	Suter
Intervention	Stabio	0857_1	2012-09-03	67	435	2012	247	Suter
Intervention	Stabio	0857_1	2012-09-17	0	435	2012	261	Suter
Intervention	Stabio	0857_1	2012-10-01	29	435	2012	275	Suter
Intervention	Stabio	0857_1	2012-10-21	16	435	2012	295	Suter
Intervention	Stabio	0857_1	2012-10-29	2	435	2012	303	Suter
Intervention	Stabio	0857_1	2012-11-12	0	435	2012	317	Suter
Intervention	Stabio	0857_1	2013-05-20	0	435	2013	140	Suter
Intervention	Stabio	0857_1	2013-06-03	0	435	2013	154	Suter
Intervention	Stabio	0857_1	2013-06-17	0	435	2013	168	Suter
Intervention	Stabio	0857_1	2013-07-08	0	435	2013	189	Suter
Intervention	Stabio	0857_1	2013-07-22	0	435	2013	203	Suter
Intervention	Stabio	0857_1	2013-08-05	6	435	2013	217	Suter
Intervention	Stabio	0857_1	2013-08-19	22	435	2013	231	Suter
Intervention	Stabio	0857_1	2013-09-02	32	435	2013	245	Suter
Intervention	Stabio	0857_1	2013-09-16	0	435	2013	259	Suter
Intervention	Stabio	0857_1	2013-09-30	8	435	2013	273	Suter
Intervention	Stabio	0857_1	2013-10-14	0	435	2013	287	Suter
Intervention	Stabio	0857_1	2013-10-28	0	435	2013	301	Suter
Intervention	Stabio	0857_1	2013-11-11	0	435	2013	315	Suter
Intervention	Stabio	0857_2	2012-07-02	0	432	2012	184	Suter
Intervention	Stabio	0857_2	2012-07-23	0	432	2012	205	Suter
Intervention	Stabio	0857_2	2012-08-06	0	432	2012	219	Suter
Intervention	Stabio	0857_2	2012-08-20	0	432	2012	233	Suter
Intervention	Stabio	0857_2	2012-09-03	30	432	2012	247	Suter
Intervention	Stabio	0857_2	2012-09-17	25	432	2012	261	Suter
Intervention	Stabio	0857_2	2012-10-01	23	432	2012	275	Suter
Intervention	Stabio	0857_2	2012-10-21	0	432	2012	295	Suter
Intervention	Stabio	0857_2	2012-10-29	0	432	2012	303	Suter
Intervention	Stabio	0857_2	2012-11-12	0	432	2012	317	Suter
Intervention	Stabio	0857_2	2013-05-20	0	432	2013	140	Suter
Intervention	Stabio	0857_2	2013-06-03	0	432	2013	154	Suter
Intervention	Stabio	0857_2	2013-06-17	0	432	2013	168	Suter
Intervention	Stabio	0857_2	2013-07-08	0	432	2013	189	Suter
Intervention	Stabio	0857_2	2013-07-22	72	432	2013	203	Suter
Intervention	Stabio	0857_2	2013-08-05	42	432	2013	217	Suter
Intervention	Stabio	0857_2	2013-08-19	0	432	2013	231	Suter
Intervention	Stabio	0857_2	2013-09-02	54	432	2013	245	Suter
Intervention	Stabio	0857_2	2013-09-16	33	432	2013	259	Suter
Intervention	Stabio	0857_2	2013-09-30	73	432	2013	273	Suter
Intervention	Stabio	0857_2	2013-10-14	13	432	2013	287	Suter
Intervention	Stabio	0857_2	2013-10-28	0	432	2013	301	Suter
Intervention	Stabio	0857_2	2013-11-11	0	432	2013	315	Suter
Intervention	Balerna	0885_1	2012-07-05	80	291	2012	187	Suter
Intervention	Balerna	0885_1	2012-07-26	74	291	2012	208	Suter
Intervention	Balerna	0885_1	2012-08-09	338	291	2012	222	Suter
Intervention	Balerna	0885_1	2012-08-23	107	291	2012	236	Suter
Intervention	Balerna	0885_1	2012-09-06	441	291	2012	250	Suter
Intervention	Balerna	0885_1	2012-09-20	103	291	2012	264	Suter
Intervention	Balerna	0885_1	2012-10-04	48	291	2012	278	Suter
Intervention	Balerna	0885_1	2012-10-18	2	291	2012	292	Suter
Intervention	Balerna	0885_1	2012-11-01	0	291	2012	306	Suter
Intervention	Balerna	0885_1	2012-11-15	0	291	2012	320	Suter
Intervention	Balerna	0885_1	2013-05-23	0	291	2013	143	Suter
Intervention	Balerna	0885_1	2013-06-06	0	291	2013	157	Suter
Intervention	Balerna	0885_1	2013-06-20	169	291	2013	171	Suter
Intervention	Balerna	0885_1	2013-07-25	277	291	2013	206	Suter
Intervention	Balerna	0885_1	2013-08-08	115	291	2013	220	Suter
Intervention	Balerna	0885_1	2013-08-22	868	291	2013	234	Suter
Intervention	Balerna	0885_1	2013-09-05	499	291	2013	248	Suter
Intervention	Balerna	0885_1	2013-09-19	1333	291	2013	262	Suter
Intervention	Balerna	0885_1	2013-10-03	112	291	2013	276	Suter
Intervention	Balerna	0885_1	2013-10-17	58	291	2013	290	Suter
Intervention	Balerna	0885_1	2013-10-31	0	291	2013	304	Suter
Intervention	Balerna	0885_1	2013-11-14	0	291	2013	318	Suter
Intervention	Balerna	0885_2	2012-07-05	0	283	2012	187	Suter
Intervention	Balerna	0885_2	2012-07-26	49	283	2012	208	Suter
Intervention	Balerna	0885_2	2012-08-09	270	283	2012	222	Suter
Intervention	Balerna	0885_2	2012-08-23	186	283	2012	236	Suter
Intervention	Balerna	0885_2	2012-09-06	14	283	2012	250	Suter
Intervention	Balerna	0885_2	2012-09-20	121	283	2012	264	Suter
Intervention	Balerna	0885_2	2012-10-04	29	283	2012	278	Suter
Intervention	Balerna	0885_2	2012-10-18	0	283	2012	292	Suter
Intervention	Balerna	0885_2	2012-11-01	0	283	2012	306	Suter
Intervention	Balerna	0885_2	2012-11-15	0	283	2012	320	Suter
Intervention	Balerna	0885_2	2013-05-23	0	283	2013	143	Suter
Intervention	Balerna	0885_2	2013-06-06	0	283	2013	157	Suter
Intervention	Balerna	0885_2	2013-06-20	0	283	2013	171	Suter
Intervention	Balerna	0885_2	2013-07-25	21	283	2013	206	Suter
Intervention	Balerna	0885_2	2013-08-08	107	283	2013	220	Suter
Intervention	Balerna	0885_2	2013-08-22	535	283	2013	234	Suter
Intervention	Balerna	0885_2	2013-09-05	339	283	2013	248	Suter
Intervention	Balerna	0885_2	2013-09-19	139	283	2013	262	Suter
Intervention	Balerna	0885_2	2013-10-03	101	283	2013	276	Suter
Intervention	Balerna	0885_2	2013-10-17	44	283	2013	290	Suter
Intervention	Balerna	0885_2	2013-10-31	0	283	2013	304	Suter
Intervention	Balerna	0885_2	2013-11-14	0	283	2013	318	Suter
Non-intervention	Cernobbio	0901_1	2012-07-05	27	289	2012	187	Suter
Non-intervention	Cernobbio	0901_1	2012-07-26	0	289	2012	208	Suter
Non-intervention	Cernobbio	0901_1	2012-08-09	277	289	2012	222	Suter
Non-intervention	Cernobbio	0901_1	2012-08-23	206	289	2012	236	Suter
Non-intervention	Cernobbio	0901_1	2012-09-06	684	289	2012	250	Suter
Non-intervention	Cernobbio	0901_1	2012-09-20	224	289	2012	264	Suter
Non-intervention	Cernobbio	0901_1	2012-10-04	312	289	2012	278	Suter
Non-intervention	Cernobbio	0901_1	2012-10-18	14	289	2012	292	Suter
Non-intervention	Cernobbio	0901_1	2012-11-01	0	289	2012	306	Suter
Non-intervention	Cernobbio	0901_1	2012-11-15	0	289	2012	320	Suter
Non-intervention	Cernobbio	0901_1	2013-05-23	0	289	2013	143	Suter
Non-intervention	Cernobbio	0901_1	2013-06-06	0	289	2013	157	Suter
Non-intervention	Cernobbio	0901_1	2013-06-20	65	289	2013	171	Suter
Non-intervention	Cernobbio	0901_1	2013-07-25	211	289	2013	206	Suter
Non-intervention	Cernobbio	0901_1	2013-08-08	345	289	2013	220	Suter
Non-intervention	Cernobbio	0901_1	2013-08-22	308	289	2013	234	Suter
Non-intervention	Cernobbio	0901_1	2013-09-05	498	289	2013	248	Suter
Non-intervention	Bizzarone	1259_1	2013-09-16	0	417	2013	259	Suter
Non-intervention	Bizzarone	1259_2	2013-09-30	0	418	2013	273	Suter
Non-intervention	Cernobbio	0901_1	2013-10-17	45	289	2013	290	Suter
Non-intervention	Cernobbio	0901_1	2013-10-31	79	289	2013	304	Suter
Non-intervention	Cernobbio	0901_1	2013-11-14	0	289	2013	318	Suter
Non-intervention	Cernobbio	0901_2	2012-07-05	11	249	2012	187	Suter
Non-intervention	Cernobbio	0901_2	2012-07-26	53	249	2012	208	Suter
Non-intervention	Cernobbio	0901_2	2012-08-09	160	249	2012	222	Suter
Non-intervention	Cernobbio	0901_2	2012-08-23	129	249	2012	236	Suter
Non-intervention	Cernobbio	0901_2	2012-09-06	54	249	2012	250	Suter
Non-intervention	Cernobbio	0901_2	2012-10-04	37	249	2012	278	Suter
Non-intervention	Cernobbio	0901_2	2012-10-18	159	249	2012	292	Suter
Non-intervention	Cernobbio	0901_2	2012-11-01	29	249	2012	306	Suter
Non-intervention	Cernobbio	0901_2	2012-11-15	0	249	2012	320	Suter
Non-intervention	Cernobbio	0901_2	2013-06-06	0	249	2013	157	Suter
Non-intervention	Cernobbio	0901_2	2013-07-25	42	249	2013	206	Suter
Non-intervention	Cernobbio	0901_2	2013-08-08	85	249	2013	220	Suter
Non-intervention	Cernobbio	0901_2	2013-09-05	112	249	2013	248	Suter
Non-intervention	Bizzarone	1259_2	2013-09-16	0	418	2013	259	Suter
Non-intervention	Ronago	1388_2	2013-10-01	0	264	2013	274	Suter
Non-intervention	Cernobbio	0901_2	2013-10-17	0	249	2013	290	Suter
Non-intervention	Cernobbio	0901_2	2013-10-31	49	249	2013	304	Suter
Non-intervention	Cernobbio	0901_2	2013-11-14	0	249	2013	318	Suter
Intervention	Stabio	0914_1	2012-07-02	0	375	2012	184	Suter
Intervention	Stabio	0914_1	2012-07-23	0	375	2012	205	Suter
Intervention	Stabio	0914_1	2012-08-06	11	375	2012	219	Suter
Intervention	Stabio	0914_1	2012-08-20	0	375	2012	233	Suter
Intervention	Stabio	0914_1	2012-09-03	8	375	2012	247	Suter
Intervention	Stabio	0914_1	2012-09-17	41	375	2012	261	Suter
Intervention	Stabio	0914_1	2012-10-01	0	375	2012	275	Suter
Intervention	Stabio	0914_1	2012-10-15	0	375	2012	289	Suter
Intervention	Stabio	0914_1	2012-10-29	0	375	2012	303	Suter
Intervention	Stabio	0914_1	2012-11-12	0	375	2012	317	Suter
Intervention	Stabio	0914_1	2013-05-20	0	375	2013	140	Suter
Intervention	Stabio	0914_1	2013-06-17	0	375	2013	168	Suter
Intervention	Stabio	0914_1	2013-07-22	0	375	2013	203	Suter
Intervention	Stabio	0914_1	2013-08-05	46	375	2013	217	Suter
Intervention	Stabio	0914_1	2013-08-19	5	375	2013	231	Suter
Intervention	Stabio	0914_1	2013-09-02	8	375	2013	245	Suter
Intervention	Stabio	0914_1	2013-09-16	19	375	2013	259	Suter
Intervention	Stabio	0914_1	2013-09-30	0	375	2013	273	Suter
Intervention	Stabio	0914_1	2013-10-14	0	375	2013	287	Suter
Intervention	Stabio	0914_2	2012-07-02	0	367	2012	184	Suter
Intervention	Stabio	0914_2	2012-07-23	15	367	2012	205	Suter
Intervention	Stabio	0914_2	2012-08-06	0	367	2012	219	Suter
Intervention	Stabio	0914_2	2012-08-20	68	367	2012	233	Suter
Intervention	Stabio	0914_2	2012-09-03	18	367	2012	247	Suter
Intervention	Stabio	0914_2	2012-09-17	2	367	2012	261	Suter
Intervention	Stabio	0914_2	2012-10-01	0	367	2012	275	Suter
Intervention	Stabio	0914_2	2012-10-15	0	367	2012	289	Suter
Intervention	Stabio	0914_2	2012-10-29	0	367	2012	303	Suter
Intervention	Stabio	0914_2	2012-11-12	0	367	2012	317	Suter
Intervention	Stabio	0914_2	2013-05-20	0	367	2013	140	Suter
Intervention	Stabio	0914_2	2013-06-03	0	367	2013	154	Suter
Intervention	Stabio	0914_2	2013-06-17	0	367	2013	168	Suter
Intervention	Stabio	0914_2	2013-07-08	0	367	2013	189	Suter
Intervention	Stabio	0914_2	2013-07-22	4	367	2013	203	Suter
Intervention	Stabio	0914_2	2013-08-05	0	367	2013	217	Suter
Intervention	Stabio	0914_2	2013-08-19	10	367	2013	231	Suter
Intervention	Stabio	0914_2	2013-09-02	62	367	2013	245	Suter
Intervention	Stabio	0914_2	2013-09-16	16	367	2013	259	Suter
Intervention	Stabio	0914_2	2013-09-30	0	367	2013	273	Suter
Intervention	Stabio	0914_2	2013-10-14	0	367	2013	287	Suter
Intervention	Stabio	0914_2	2013-10-28	0	367	2013	301	Suter
Intervention	Stabio	0914_2	2013-11-11	0	367	2013	315	Suter
Intervention	Novazzano	0931_1	2012-07-06	29	330	2012	188	Suter
Intervention	Novazzano	0931_1	2012-07-27	45	330	2012	209	Suter
Intervention	Novazzano	0931_1	2012-08-10	69	330	2012	223	Suter
Intervention	Novazzano	0931_1	2012-08-24	135	330	2012	237	Suter
Intervention	Novazzano	0931_1	2012-09-07	19	330	2012	251	Suter
Intervention	Novazzano	0931_1	2012-09-21	33	330	2012	265	Suter
Intervention	Novazzano	0931_1	2012-10-05	15	330	2012	279	Suter
Intervention	Novazzano	0931_1	2012-10-19	0	330	2012	293	Suter
Intervention	Novazzano	0931_1	2012-11-02	0	330	2012	307	Suter
Intervention	Novazzano	0931_1	2012-11-16	0	330	2012	321	Suter
Intervention	Novazzano	0931_1	2013-05-23	0	330	2013	143	Suter
Intervention	Novazzano	0931_1	2013-06-06	0	330	2013	157	Suter
Intervention	Novazzano	0931_1	2013-06-20	31	330	2013	171	Suter
Intervention	Novazzano	0931_1	2013-07-11	0	330	2013	192	Suter
Intervention	Novazzano	0931_1	2013-07-25	89	330	2013	206	Suter
Intervention	Novazzano	0931_1	2013-08-08	241	330	2013	220	Suter
Intervention	Novazzano	0931_1	2013-08-22	625	330	2013	234	Suter
Intervention	Novazzano	0931_1	2013-09-05	272	330	2013	248	Suter
Intervention	Novazzano	0931_1	2013-09-19	62	330	2013	262	Suter
Intervention	Novazzano	0931_1	2013-10-03	59	330	2013	276	Suter
Intervention	Novazzano	0931_1	2013-10-17	0	330	2013	290	Suter
Intervention	Novazzano	0931_1	2013-10-31	0	330	2013	304	Suter
Intervention	Novazzano	0931_2	2012-07-06	20	316	2012	188	Suter
Intervention	Novazzano	0931_2	2012-07-27	0	316	2012	209	Suter
Intervention	Novazzano	0931_2	2012-08-10	87	316	2012	223	Suter
Intervention	Novazzano	0931_2	2012-08-24	78	316	2012	237	Suter
Intervention	Novazzano	0931_2	2012-09-07	31	316	2012	251	Suter
Intervention	Novazzano	0931_2	2012-09-21	0	316	2012	265	Suter
Intervention	Novazzano	0931_2	2012-10-05	0	316	2012	279	Suter
Intervention	Novazzano	0931_2	2012-10-19	0	316	2012	293	Suter
Intervention	Novazzano	0931_2	2012-11-02	3	316	2012	307	Suter
Intervention	Novazzano	0931_2	2012-11-16	0	316	2012	321	Suter
Intervention	Novazzano	0931_2	2013-05-23	0	316	2013	143	Suter
Intervention	Novazzano	0931_2	2013-06-20	0	316	2013	171	Suter
Intervention	Novazzano	0931_2	2013-07-11	19	316	2013	192	Suter
Intervention	Novazzano	0931_2	2013-07-25	0	316	2013	206	Suter
Intervention	Novazzano	0931_2	2013-08-08	0	316	2013	220	Suter
Intervention	Novazzano	0931_2	2013-08-22	29	316	2013	234	Suter
Intervention	Novazzano	0931_2	2013-09-05	0	316	2013	248	Suter
Intervention	Novazzano	0931_2	2013-09-19	5	316	2013	262	Suter
Intervention	Novazzano	0931_2	2013-10-03	0	316	2013	276	Suter
Intervention	Novazzano	0931_2	2013-10-17	0	316	2013	290	Suter
Intervention	Novazzano	0931_2	2013-10-31	0	316	2013	304	Suter
Intervention	Novazzano	0931_2	2013-11-14	0	316	2013	318	Suter
Non-intervention	Masliànico	0950_1	2012-07-05	305	261	2012	187	Suter
Non-intervention	Masliànico	0950_1	2012-07-26	359	261	2012	208	Suter
Non-intervention	Masliànico	0950_1	2012-08-09	231	261	2012	222	Suter
Non-intervention	Masliànico	0950_1	2012-08-23	253	261	2012	236	Suter
Non-intervention	Masliànico	0950_1	2012-09-06	163	261	2012	250	Suter
Non-intervention	Masliànico	0950_1	2012-10-04	31	261	2012	278	Suter
Non-intervention	Masliànico	0950_1	2012-10-18	0	261	2012	292	Suter
Non-intervention	Masliànico	0950_1	2012-11-01	0	261	2012	306	Suter
Non-intervention	Masliànico	0950_1	2012-11-15	0	261	2012	320	Suter
Non-intervention	Masliànico	0950_1	2013-05-22	0	261	2013	142	Suter
Non-intervention	Masliànico	0950_1	2013-06-05	20	261	2013	156	Suter
Non-intervention	Masliànico	0950_1	2013-06-19	0	261	2013	170	Suter
Non-intervention	Masliànico	0950_1	2013-07-10	0	261	2013	191	Suter
Non-intervention	Masliànico	0950_1	2013-07-24	147	261	2013	205	Suter
Non-intervention	Masliànico	0950_1	2013-08-07	45	261	2013	219	Suter
Non-intervention	Masliànico	0950_1	2013-08-21	90	261	2013	233	Suter
Non-intervention	Masliànico	0950_1	2013-09-04	850	261	2013	247	Suter
Non-intervention	Como	1531_1	2013-09-18	0	343	2013	261	Suter
Non-intervention	Uggiate-Trevano	1435_1	2013-09-30	0	428	2013	273	Suter
Non-intervention	Masliànico	0950_1	2013-10-16	0	261	2013	289	Suter
Non-intervention	Masliànico	0950_1	2013-10-30	0	261	2013	303	Suter
Non-intervention	Masliànico	0950_1	2013-11-13	0	261	2013	317	Suter
Non-intervention	Masliànico	0950_2	2012-07-05	298	251	2012	187	Suter
Non-intervention	Masliànico	0950_2	2012-07-26	440	251	2012	208	Suter
Non-intervention	Masliànico	0950_2	2012-08-09	222	251	2012	222	Suter
Non-intervention	Masliànico	0950_2	2012-08-23	249	251	2012	236	Suter
Non-intervention	Masliànico	0950_2	2012-09-06	29	251	2012	250	Suter
Non-intervention	Masliànico	0950_2	2012-09-20	13	251	2012	264	Suter
Non-intervention	Masliànico	0950_2	2012-10-04	30	251	2012	278	Suter
Non-intervention	Masliànico	0950_2	2012-10-18	0	251	2012	292	Suter
Non-intervention	Masliànico	0950_2	2012-11-01	0	251	2012	306	Suter
Non-intervention	Masliànico	0950_2	2012-11-15	0	251	2012	320	Suter
Non-intervention	Masliànico	0950_2	2013-05-22	0	251	2013	142	Suter
Non-intervention	Masliànico	0950_2	2013-06-05	13	251	2013	156	Suter
Non-intervention	Masliànico	0950_2	2013-06-19	119	251	2013	170	Suter
Non-intervention	Masliànico	0950_2	2013-07-10	360	251	2013	191	Suter
Non-intervention	Masliànico	0950_2	2013-07-24	85	251	2013	205	Suter
Non-intervention	Masliànico	0950_2	2013-08-07	239	251	2013	219	Suter
Non-intervention	Masliànico	0950_2	2013-08-21	67	251	2013	233	Suter
Non-intervention	Masliànico	0950_2	2013-09-04	98	251	2013	247	Suter
Non-intervention	Como	1583_1	2013-09-18	0	202	2013	261	Suter
Non-intervention	Como	1531_1	2013-10-02	0	343	2013	275	Suter
Non-intervention	Masliànico	0950_2	2013-10-16	0	251	2013	289	Suter
Non-intervention	Masliànico	0950_2	2013-10-30	0	251	2013	303	Suter
Non-intervention	Masliànico	0950_2	2013-11-13	3	251	2013	317	Suter
Non-intervention	Masliànico	0951_1	2012-07-05	238	251	2012	187	Suter
Non-intervention	Masliànico	0951_1	2012-07-26	426	251	2012	208	Suter
Non-intervention	Masliànico	0951_1	2012-08-09	684	251	2012	222	Suter
Non-intervention	Masliànico	0951_1	2012-08-23	341	251	2012	236	Suter
Non-intervention	Masliànico	0951_1	2012-09-06	377	251	2012	250	Suter
Non-intervention	Masliànico	0951_1	2012-09-20	140	251	2012	264	Suter
Non-intervention	Masliànico	0951_1	2012-10-04	75	251	2012	278	Suter
Non-intervention	Masliànico	0951_1	2012-11-01	0	251	2012	306	Suter
Non-intervention	Masliànico	0951_1	2012-11-15	0	251	2012	320	Suter
Non-intervention	Masliànico	0951_1	2013-05-22	0	251	2013	142	Suter
Non-intervention	Masliànico	0951_1	2013-06-05	0	251	2013	156	Suter
Non-intervention	Masliànico	0951_1	2013-06-19	0	251	2013	170	Suter
Non-intervention	Masliànico	0951_1	2013-07-10	75	251	2013	191	Suter
Non-intervention	Masliànico	0951_1	2013-07-24	158	251	2013	205	Suter
Non-intervention	Masliànico	0951_1	2013-08-07	135	251	2013	219	Suter
Non-intervention	Masliànico	0951_1	2013-08-21	889	251	2013	233	Suter
Non-intervention	Masliànico	0951_1	2013-09-04	584	251	2013	247	Suter
Non-intervention	Brunate	1595_1	2013-09-18	0	690	2013	261	Suter
Non-intervention	Como	1584_1	2013-10-02	0	198	2013	275	Suter
Non-intervention	Masliànico	0951_1	2013-10-16	0	251	2013	289	Suter
Non-intervention	Masliànico	0951_1	2013-10-30	1	251	2013	303	Suter
Non-intervention	Masliànico	0951_1	2013-11-13	0	251	2013	317	Suter
Non-intervention	Masliànico	0951_2	2012-07-05	147	236	2012	187	Suter
Non-intervention	Masliànico	0951_2	2012-07-26	98	236	2012	208	Suter
Non-intervention	Masliànico	0951_2	2012-08-09	166	236	2012	222	Suter
Non-intervention	Masliànico	0951_2	2012-08-23	163	236	2012	236	Suter
Non-intervention	Masliànico	0951_2	2012-09-06	94	236	2012	250	Suter
Non-intervention	Masliànico	0951_2	2012-09-20	61	236	2012	264	Suter
Non-intervention	Masliànico	0951_2	2012-10-04	36	236	2012	278	Suter
Non-intervention	Masliànico	0951_2	2012-10-18	7	236	2012	292	Suter
Non-intervention	Masliànico	0951_2	2012-11-01	2	236	2012	306	Suter
Non-intervention	Masliànico	0951_2	2012-11-15	0	236	2012	320	Suter
Non-intervention	Masliànico	0951_2	2013-05-22	0	236	2013	142	Suter
Non-intervention	Masliànico	0951_2	2013-06-05	0	236	2013	156	Suter
Non-intervention	Masliànico	0951_2	2013-06-19	278	236	2013	170	Suter
Non-intervention	Masliànico	0951_2	2013-07-24	134	236	2013	205	Suter
Non-intervention	Masliànico	0951_2	2013-08-07	207	236	2013	219	Suter
Non-intervention	Masliànico	0951_2	2013-08-21	298	236	2013	233	Suter
Non-intervention	Masliànico	0951_2	2013-09-04	218	236	2013	247	Suter
Non-intervention	Caversaccio	1777_1	2013-09-17	0	392	2013	260	Suter
Non-intervention	Brunate	1595_1	2013-10-02	0	690	2013	275	Suter
Non-intervention	Masliànico	0951_2	2013-10-16	36	236	2013	289	Suter
Non-intervention	Masliànico	0951_2	2013-10-30	21	236	2013	303	Suter
Non-intervention	Masliànico	0951_2	2013-11-13	0	236	2013	317	Suter
Non-intervention	Masliànico	0954_1	2012-07-05	173	342	2012	187	Suter
Non-intervention	Masliànico	0954_1	2012-07-26	185	342	2012	208	Suter
Non-intervention	Masliànico	0954_1	2012-08-09	179	342	2012	222	Suter
Non-intervention	Masliànico	0954_1	2012-08-23	313	342	2012	236	Suter
Non-intervention	Masliànico	0954_1	2012-09-06	50	342	2012	250	Suter
Non-intervention	Masliànico	0954_1	2012-09-20	12	342	2012	264	Suter
Non-intervention	Masliànico	0954_1	2012-10-04	49	342	2012	278	Suter
Non-intervention	Masliànico	0954_1	2012-10-18	9	342	2012	292	Suter
Non-intervention	Masliànico	0954_1	2012-11-01	8	342	2012	306	Suter
Non-intervention	Masliànico	0954_1	2012-11-15	0	342	2012	320	Suter
Non-intervention	Masliànico	0954_1	2013-06-05	0	342	2013	156	Suter
Non-intervention	Masliànico	0954_1	2013-06-19	172	342	2013	170	Suter
Non-intervention	Masliànico	0954_1	2013-07-10	221	342	2013	191	Suter
Non-intervention	Masliànico	0954_1	2013-07-24	51	342	2013	205	Suter
Non-intervention	Masliànico	0954_1	2013-08-07	252	342	2013	219	Suter
Non-intervention	Masliànico	0954_1	2013-08-21	820	342	2013	233	Suter
Non-intervention	Masliànico	0954_1	2013-09-04	619	342	2013	247	Suter
Non-intervention	Caversaccio	1777_2	2013-09-17	0	400	2013	260	Suter
Non-intervention	Caversaccio	1777_1	2013-10-01	0	392	2013	274	Suter
Non-intervention	Masliànico	0954_1	2013-10-16	24	342	2013	289	Suter
Non-intervention	Masliànico	0954_1	2013-10-30	0	342	2013	303	Suter
Non-intervention	Masliànico	0954_1	2013-11-13	0	342	2013	317	Suter
Non-intervention	Masliànico	0954_2	2012-07-05	54	335	2012	187	Suter
Non-intervention	Masliànico	0954_2	2012-07-26	0	335	2012	208	Suter
Non-intervention	Masliànico	0954_2	2012-08-09	256	335	2012	222	Suter
Non-intervention	Masliànico	0954_2	2012-08-23	291	335	2012	236	Suter
Non-intervention	Masliànico	0954_2	2012-09-06	40	335	2012	250	Suter
Non-intervention	Masliànico	0954_2	2012-09-20	89	335	2012	264	Suter
Non-intervention	Masliànico	0954_2	2012-10-04	133	335	2012	278	Suter
Non-intervention	Masliànico	0954_2	2012-10-18	4	335	2012	292	Suter
Non-intervention	Masliànico	0954_2	2012-11-01	0	335	2012	306	Suter
Non-intervention	Masliànico	0954_2	2012-11-15	0	335	2012	320	Suter
Non-intervention	Masliànico	0954_2	2013-05-22	0	335	2013	142	Suter
Non-intervention	Masliànico	0954_2	2013-06-05	8	335	2013	156	Suter
Non-intervention	Masliànico	0954_2	2013-06-19	1	335	2013	170	Suter
Non-intervention	Masliànico	0954_2	2013-07-10	96	335	2013	191	Suter
Non-intervention	Masliànico	0954_2	2013-07-24	115	335	2013	205	Suter
Non-intervention	Masliànico	0954_2	2013-08-07	297	335	2013	219	Suter
Non-intervention	Masliànico	0954_2	2013-08-21	81	335	2013	233	Suter
Non-intervention	Masliànico	0954_2	2013-09-04	221	335	2013	247	Suter
Non-intervention	Albiolo	2002_1	2013-09-17	0	410	2013	260	Suter
Non-intervention	Caversaccio	1777_2	2013-10-01	0	400	2013	274	Suter
Non-intervention	Masliànico	0954_2	2013-10-16	0	335	2013	289	Suter
Non-intervention	Masliànico	0954_2	2013-10-30	0	335	2013	303	Suter
Non-intervention	Masliànico	0954_2	2013-11-13	0	335	2013	317	Suter
Intervention	Chiasso	1056_1	2012-07-05	78	278	2012	187	Suter
Intervention	Chiasso	1056_1	2012-07-26	28	278	2012	208	Suter
Intervention	Chiasso	1056_1	2012-08-09	137	278	2012	222	Suter
Intervention	Chiasso	1056_1	2012-08-23	117	278	2012	236	Suter
Intervention	Chiasso	1056_1	2012-09-06	84	278	2012	250	Suter
Intervention	Chiasso	1056_1	2012-09-20	57	278	2012	264	Suter
Intervention	Chiasso	1056_1	2012-10-18	24	278	2012	292	Suter
Intervention	Chiasso	1056_1	2012-11-01	0	278	2012	306	Suter
Intervention	Chiasso	1056_1	2012-11-15	0	278	2012	320	Suter
Intervention	Chiasso	1056_1	2013-05-24	0	278	2013	144	Suter
Intervention	Chiasso	1056_1	2013-06-07	0	278	2013	158	Suter
Intervention	Chiasso	1056_1	2013-06-21	0	278	2013	172	Suter
Intervention	Chiasso	1056_1	2013-07-12	32	278	2013	193	Suter
Intervention	Chiasso	1056_1	2013-07-26	17	278	2013	207	Suter
Intervention	Chiasso	1056_1	2013-08-09	29	278	2013	221	Suter
Intervention	Chiasso	1056_1	2013-08-23	0	278	2013	235	Suter
Intervention	Chiasso	1056_1	2013-09-06	0	278	2013	249	Suter
Intervention	Chiasso	1056_1	2013-09-20	4	278	2013	263	Suter
Intervention	Chiasso	1056_1	2013-10-04	17	278	2013	277	Suter
Intervention	Chiasso	1056_1	2013-10-18	0	278	2013	291	Suter
Intervention	Chiasso	1056_1	2013-11-01	0	278	2013	305	Suter
Intervention	Chiasso	1056_1	2013-11-15	0	278	2013	319	Suter
Intervention	Chiasso	1056_2	2012-07-05	0	255	2012	187	Suter
Intervention	Chiasso	1056_2	2012-07-26	11	255	2012	208	Suter
Intervention	Chiasso	1056_2	2012-08-09	38	255	2012	222	Suter
Intervention	Chiasso	1056_2	2012-08-23	7	255	2012	236	Suter
Intervention	Chiasso	1056_2	2012-09-06	23	255	2012	250	Suter
Intervention	Chiasso	1056_2	2012-09-20	110	255	2012	264	Suter
Intervention	Chiasso	1056_2	2012-10-04	1	255	2012	278	Suter
Intervention	Chiasso	1056_2	2012-10-18	0	255	2012	292	Suter
Intervention	Chiasso	1056_2	2012-11-01	0	255	2012	306	Suter
Intervention	Chiasso	1056_2	2012-11-15	0	255	2012	320	Suter
Intervention	Chiasso	1056_2	2013-05-24	0	255	2013	144	Suter
Intervention	Chiasso	1056_2	2013-06-07	0	255	2013	158	Suter
Intervention	Chiasso	1056_2	2013-06-21	0	255	2013	172	Suter
Intervention	Chiasso	1056_2	2013-07-12	25	255	2013	193	Suter
Intervention	Chiasso	1056_2	2013-07-26	186	255	2013	207	Suter
Intervention	Chiasso	1056_2	2013-08-09	32	255	2013	221	Suter
Intervention	Chiasso	1056_2	2013-08-23	159	255	2013	235	Suter
Intervention	Chiasso	1056_2	2013-09-06	0	255	2013	249	Suter
Intervention	Chiasso	1056_2	2013-09-20	0	255	2013	263	Suter
Intervention	Chiasso	1056_2	2013-10-04	20	255	2013	277	Suter
Intervention	Chiasso	1056_2	2013-10-18	0	255	2013	291	Suter
Intervention	Chiasso	1056_2	2013-11-01	0	255	2013	305	Suter
Intervention	Chiasso	1056_2	2013-11-15	0	255	2013	319	Suter
Non-intervention	Cernobbio	1071_1	2012-07-05	333	235	2012	187	Suter
Non-intervention	Cernobbio	1071_1	2012-07-26	163	235	2012	208	Suter
Non-intervention	Cernobbio	1071_1	2012-08-09	233	235	2012	222	Suter
Non-intervention	Cernobbio	1071_1	2012-09-06	254	235	2012	250	Suter
Non-intervention	Cernobbio	1071_1	2012-09-20	51	235	2012	264	Suter
Non-intervention	Cernobbio	1071_1	2012-10-04	36	235	2012	278	Suter
Non-intervention	Cernobbio	1071_1	2012-10-18	16	235	2012	292	Suter
Non-intervention	Cernobbio	1071_1	2012-11-01	0	235	2012	306	Suter
Non-intervention	Cernobbio	1071_1	2012-11-15	0	235	2012	320	Suter
Non-intervention	Cernobbio	1071_1	2013-06-05	18	235	2013	156	Suter
Non-intervention	Cernobbio	1071_1	2013-07-24	113	235	2013	205	Suter
Non-intervention	Cernobbio	1071_1	2013-08-21	480	235	2013	233	Suter
Non-intervention	Cernobbio	1071_1	2013-09-04	329	235	2013	247	Suter
Non-intervention	Como	2097_1	2013-09-18	0	420	2013	261	Suter
Non-intervention	Albiolo	2002_2	2013-10-01	0	417	2013	274	Suter
Non-intervention	Cernobbio	1071_1	2013-10-16	3	235	2013	289	Suter
Non-intervention	Cernobbio	1071_1	2013-10-30	0	235	2013	303	Suter
Non-intervention	Cernobbio	1071_1	2013-11-13	0	235	2013	317	Suter
Non-intervention	Cernobbio	1071_2	2012-07-05	619	240	2012	187	Suter
Non-intervention	Cernobbio	1071_2	2012-07-26	699	240	2012	208	Suter
Non-intervention	Cernobbio	1071_2	2012-08-09	565	240	2012	222	Suter
Non-intervention	Cernobbio	1071_2	2012-08-23	381	240	2012	236	Suter
Non-intervention	Cernobbio	1071_2	2012-09-06	126	240	2012	250	Suter
Non-intervention	Cernobbio	1071_2	2012-09-20	24	240	2012	264	Suter
Non-intervention	Cernobbio	1071_2	2012-10-04	47	240	2012	278	Suter
Non-intervention	Cernobbio	1071_2	2012-10-18	2	240	2012	292	Suter
Non-intervention	Cernobbio	1071_2	2012-11-01	2	240	2012	306	Suter
Non-intervention	Cernobbio	1071_2	2012-11-15	0	240	2012	320	Suter
Non-intervention	Cernobbio	1071_2	2013-05-22	0	240	2013	142	Suter
Non-intervention	Cernobbio	1071_2	2013-06-05	0	240	2013	156	Suter
Non-intervention	Cernobbio	1071_2	2013-06-19	110	240	2013	170	Suter
Non-intervention	Cernobbio	1071_2	2013-07-10	110	240	2013	191	Suter
Non-intervention	Cernobbio	1071_2	2013-07-24	63	240	2013	205	Suter
Non-intervention	Cernobbio	1071_2	2013-08-07	107	240	2013	219	Suter
Non-intervention	Cernobbio	1071_2	2013-08-21	117	240	2013	233	Suter
Non-intervention	Cernobbio	1071_2	2013-09-04	85	240	2013	247	Suter
Non-intervention	Brunate	1595_2	2013-09-18	1	686	2013	261	Suter
Non-intervention	Cernobbio	1073_1	2013-10-02	2	229	2013	275	Suter
Non-intervention	Cernobbio	1071_2	2013-10-16	0	240	2013	289	Suter
Non-intervention	Cernobbio	1071_2	2013-10-30	74	240	2013	303	Suter
Non-intervention	Cernobbio	1071_2	2013-11-13	0	240	2013	317	Suter
Non-intervention	Cernobbio	1073_1	2012-07-05	98	229	2012	187	Suter
Non-intervention	Cernobbio	1073_1	2012-07-26	70	229	2012	208	Suter
Non-intervention	Cernobbio	1073_1	2012-08-09	321	229	2012	222	Suter
Non-intervention	Cernobbio	1073_1	2012-08-23	407	229	2012	236	Suter
Non-intervention	Cernobbio	1073_1	2012-09-06	96	229	2012	250	Suter
Non-intervention	Cernobbio	1073_1	2012-09-20	16	229	2012	264	Suter
Non-intervention	Cernobbio	1073_1	2012-10-04	14	229	2012	278	Suter
Non-intervention	Cernobbio	1073_1	2012-10-18	1	229	2012	292	Suter
Non-intervention	Cernobbio	1073_1	2012-11-01	2	229	2012	306	Suter
Non-intervention	Cernobbio	1073_1	2012-11-15	0	229	2012	320	Suter
Non-intervention	Cernobbio	1073_1	2013-05-22	0	229	2013	142	Suter
Non-intervention	Cernobbio	1073_1	2013-06-05	0	229	2013	156	Suter
Non-intervention	Cernobbio	1073_1	2013-07-10	98	229	2013	191	Suter
Non-intervention	Cernobbio	1073_1	2013-07-24	125	229	2013	205	Suter
Non-intervention	Cernobbio	1073_1	2013-08-07	0	229	2013	219	Suter
Non-intervention	Cernobbio	1073_1	2013-08-21	367	229	2013	233	Suter
Non-intervention	Cernobbio	1073_1	2013-09-04	312	229	2013	247	Suter
Non-intervention	Como	1934_2	2013-09-18	10	227	2013	261	Suter
Non-intervention	Albiolo	2071_1	2013-10-01	3	368	2013	274	Suter
Non-intervention	Cernobbio	1073_1	2013-10-16	8	229	2013	289	Suter
Non-intervention	Cernobbio	1073_1	2013-10-30	0	229	2013	303	Suter
Non-intervention	Cernobbio	1073_1	2013-11-13	0	229	2013	317	Suter
Non-intervention	Cernobbio	1073_2	2012-07-05	0	209	2012	187	Suter
Non-intervention	Cernobbio	1073_2	2012-07-26	133	209	2012	208	Suter
Non-intervention	Cernobbio	1073_2	2012-08-09	528	209	2012	222	Suter
Non-intervention	Cernobbio	1073_2	2012-08-23	991	209	2012	236	Suter
Non-intervention	Cernobbio	1073_2	2012-09-06	82	209	2012	250	Suter
Non-intervention	Cernobbio	1073_2	2012-09-20	47	209	2012	264	Suter
Non-intervention	Cernobbio	1073_2	2012-10-04	110	209	2012	278	Suter
Non-intervention	Cernobbio	1073_2	2012-10-18	6	209	2012	292	Suter
Non-intervention	Cernobbio	1073_2	2012-11-01	0	209	2012	306	Suter
Non-intervention	Cernobbio	1073_2	2012-11-15	0	209	2012	320	Suter
Non-intervention	Cernobbio	1073_2	2013-05-22	0	209	2013	142	Suter
Non-intervention	Cernobbio	1073_2	2013-06-05	8	209	2013	156	Suter
Non-intervention	Cernobbio	1073_2	2013-06-19	51	209	2013	170	Suter
Non-intervention	Cernobbio	1073_2	2013-07-10	85	209	2013	191	Suter
Non-intervention	Cernobbio	1073_2	2013-07-24	112	209	2013	205	Suter
Non-intervention	Cernobbio	1073_2	2013-08-07	214	209	2013	219	Suter
Non-intervention	Cernobbio	1073_2	2013-08-21	310	209	2013	233	Suter
Non-intervention	Cernobbio	1073_2	2013-09-04	509	209	2013	247	Suter
Non-intervention	Uggiate-Trevano	1435_1	2013-09-16	11	428	2013	259	Suter
Non-intervention	Como	2097_1	2013-10-02	3	420	2013	275	Suter
Non-intervention	Cernobbio	1073_2	2013-10-16	62	209	2013	289	Suter
Non-intervention	Cernobbio	1073_2	2013-10-30	7	209	2013	303	Suter
Non-intervention	Cernobbio	1073_2	2013-11-13	38	209	2013	317	Suter
Intervention	Ronago	1158_1	2012-07-06	125	382	2012	188	Suter
Intervention	Ronago	1158_1	2012-07-27	28	382	2012	209	Suter
Intervention	Ronago	1158_1	2012-08-10	49	382	2012	223	Suter
Intervention	Ronago	1158_1	2012-08-24	81	382	2012	237	Suter
Intervention	Ronago	1158_1	2012-09-07	0	382	2012	251	Suter
Intervention	Ronago	1158_1	2012-09-21	18	382	2012	265	Suter
Intervention	Ronago	1158_1	2012-10-19	35	382	2012	293	Suter
Intervention	Ronago	1158_1	2012-11-02	0	382	2012	307	Suter
Intervention	Ronago	1158_1	2012-11-16	0	382	2012	321	Suter
Intervention	Ronago	1158_1	2013-05-21	0	382	2013	141	Suter
Intervention	Ronago	1158_1	2013-06-04	0	382	2013	155	Suter
Intervention	Ronago	1158_1	2013-06-18	19	382	2013	169	Suter
Intervention	Ronago	1158_1	2013-07-09	0	382	2013	190	Suter
Intervention	Ronago	1158_1	2013-07-23	36	382	2013	204	Suter
Intervention	Ronago	1158_1	2013-08-06	20	382	2013	218	Suter
Intervention	Ronago	1158_1	2013-08-20	0	382	2013	232	Suter
Intervention	Ronago	1158_1	2013-09-03	121	382	2013	246	Suter
Intervention	Ronago	1158_1	2013-09-17	38	382	2013	260	Suter
Intervention	Ronago	1158_1	2013-10-01	99	382	2013	274	Suter
Intervention	Ronago	1158_1	2013-10-15	0	382	2013	288	Suter
Intervention	Ronago	1158_1	2013-10-29	0	382	2013	302	Suter
Intervention	Ronago	1158_1	2013-11-12	0	382	2013	316	Suter
Intervention	Ronago	1158_2	2012-07-06	0	395	2012	188	Suter
Intervention	Ronago	1158_2	2012-07-27	65	395	2012	209	Suter
Intervention	Ronago	1158_2	2012-08-10	29	395	2012	223	Suter
Intervention	Ronago	1158_2	2012-08-24	95	395	2012	237	Suter
Intervention	Ronago	1158_2	2012-09-07	7	395	2012	251	Suter
Intervention	Ronago	1158_2	2012-09-21	27	395	2012	265	Suter
Intervention	Ronago	1158_2	2012-11-02	0	395	2012	307	Suter
Intervention	Ronago	1158_2	2012-11-16	0	395	2012	321	Suter
Intervention	Ronago	1158_2	2013-05-21	0	395	2013	141	Suter
Intervention	Ronago	1158_2	2013-06-04	0	395	2013	155	Suter
Intervention	Ronago	1158_2	2013-06-18	3	395	2013	169	Suter
Intervention	Ronago	1158_2	2013-07-09	0	395	2013	190	Suter
Intervention	Ronago	1158_2	2013-07-23	2	395	2013	204	Suter
Intervention	Ronago	1158_2	2013-08-06	20	395	2013	218	Suter
Intervention	Ronago	1158_2	2013-08-20	55	395	2013	232	Suter
Intervention	Ronago	1158_2	2013-09-03	4	395	2013	246	Suter
Intervention	Ronago	1158_2	2013-09-17	8	395	2013	260	Suter
Intervention	Ronago	1158_2	2013-10-01	0	395	2013	274	Suter
Intervention	Ronago	1158_2	2013-10-15	0	395	2013	288	Suter
Intervention	Ronago	1158_2	2013-10-29	0	395	2013	302	Suter
Intervention	Ronago	1158_2	2013-11-12	0	395	2013	316	Suter
Intervention	Chiasso	1167_1	2012-07-06	46	244	2012	188	Suter
Intervention	Chiasso	1167_1	2012-07-27	42	244	2012	209	Suter
Intervention	Chiasso	1167_1	2012-08-10	23	244	2012	223	Suter
Intervention	Chiasso	1167_1	2012-08-24	65	244	2012	237	Suter
Intervention	Chiasso	1167_1	2012-09-07	10	244	2012	251	Suter
Intervention	Chiasso	1167_1	2012-09-21	8	244	2012	265	Suter
Intervention	Chiasso	1167_1	2012-10-05	0	244	2012	279	Suter
Intervention	Chiasso	1167_1	2012-10-19	6	244	2012	293	Suter
Intervention	Chiasso	1167_1	2012-11-02	0	244	2012	307	Suter
Intervention	Chiasso	1167_1	2012-11-16	0	244	2012	321	Suter
Intervention	Chiasso	1167_1	2013-05-24	0	244	2013	144	Suter
Intervention	Chiasso	1167_1	2013-06-07	0	244	2013	158	Suter
Intervention	Chiasso	1167_1	2013-06-21	11	244	2013	172	Suter
Intervention	Chiasso	1167_1	2013-07-12	127	244	2013	193	Suter
Intervention	Chiasso	1167_1	2013-07-26	4	244	2013	207	Suter
Intervention	Chiasso	1167_1	2013-08-23	411	244	2013	235	Suter
Intervention	Chiasso	1167_1	2013-09-06	142	244	2013	249	Suter
Intervention	Chiasso	1167_1	2013-10-18	35	244	2013	291	Suter
Intervention	Chiasso	1167_1	2013-11-01	3	244	2013	305	Suter
Intervention	Chiasso	1167_2	2012-07-06	0	242	2012	188	Suter
Intervention	Chiasso	1167_2	2012-07-27	16	242	2012	209	Suter
Intervention	Chiasso	1167_2	2012-08-10	118	242	2012	223	Suter
Intervention	Chiasso	1167_2	2012-08-24	208	242	2012	237	Suter
Intervention	Chiasso	1167_2	2012-09-07	37	242	2012	251	Suter
Intervention	Chiasso	1167_2	2012-09-21	15	242	2012	265	Suter
Intervention	Chiasso	1167_2	2012-10-05	18	242	2012	279	Suter
Intervention	Chiasso	1167_2	2012-11-02	3	242	2012	307	Suter
Intervention	Chiasso	1167_2	2012-11-16	0	242	2012	321	Suter
Intervention	Chiasso	1167_2	2013-05-24	0	242	2013	144	Suter
Intervention	Chiasso	1167_2	2013-06-21	30	242	2013	172	Suter
Intervention	Chiasso	1167_2	2013-07-12	190	242	2013	193	Suter
Intervention	Chiasso	1167_2	2013-07-26	57	242	2013	207	Suter
Intervention	Chiasso	1167_2	2013-08-23	323	242	2013	235	Suter
Intervention	Chiasso	1167_2	2013-09-06	102	242	2013	249	Suter
Intervention	Chiasso	1167_2	2013-09-20	57	242	2013	263	Suter
Intervention	Chiasso	1167_2	2013-10-18	71	242	2013	291	Suter
Intervention	Chiasso	1167_2	2013-11-01	0	242	2013	305	Suter
Intervention	Chiasso	1167_2	2013-11-15	0	242	2013	319	Suter
Intervention	Chiasso	1171_1	2012-07-06	24	279	2012	188	Suter
Intervention	Chiasso	1171_1	2012-07-27	5	279	2012	209	Suter
Intervention	Chiasso	1171_1	2012-08-10	12	279	2012	223	Suter
Intervention	Chiasso	1171_1	2012-08-24	151	279	2012	237	Suter
Intervention	Chiasso	1171_1	2012-09-07	230	279	2012	251	Suter
Intervention	Chiasso	1171_1	2012-09-21	129	279	2012	265	Suter
Intervention	Chiasso	1171_1	2012-10-05	4	279	2012	279	Suter
Intervention	Chiasso	1171_1	2012-10-19	0	279	2012	293	Suter
Intervention	Chiasso	1171_1	2012-11-02	0	279	2012	307	Suter
Intervention	Chiasso	1171_1	2012-11-16	0	279	2012	321	Suter
Intervention	Chiasso	1171_1	2013-05-24	0	279	2013	144	Suter
Intervention	Chiasso	1171_1	2013-06-07	0	279	2013	158	Suter
Intervention	Chiasso	1171_1	2013-06-21	0	279	2013	172	Suter
Intervention	Chiasso	1171_1	2013-07-12	0	279	2013	193	Suter
Intervention	Chiasso	1171_1	2013-07-26	1	279	2013	207	Suter
Intervention	Chiasso	1171_1	2013-08-09	9	279	2013	221	Suter
Intervention	Chiasso	1171_1	2013-08-23	65	279	2013	235	Suter
Intervention	Chiasso	1171_1	2013-09-06	74	279	2013	249	Suter
Intervention	Chiasso	1171_1	2013-09-20	10	279	2013	263	Suter
Intervention	Chiasso	1171_1	2013-10-18	0	279	2013	291	Suter
Intervention	Chiasso	1171_1	2013-11-01	0	279	2013	305	Suter
Intervention	Chiasso	1171_1	2013-11-15	0	279	2013	319	Suter
Intervention	Chiasso	1171_2	2012-07-06	0	255	2012	188	Suter
Intervention	Chiasso	1171_2	2012-07-27	423	255	2012	209	Suter
Intervention	Chiasso	1171_2	2012-08-10	0	255	2012	223	Suter
Intervention	Chiasso	1171_2	2012-08-24	218	255	2012	237	Suter
Intervention	Chiasso	1171_2	2012-09-07	51	255	2012	251	Suter
Intervention	Chiasso	1171_2	2012-09-21	76	255	2012	265	Suter
Intervention	Chiasso	1171_2	2012-10-05	52	255	2012	279	Suter
Intervention	Chiasso	1171_2	2012-10-19	50	255	2012	293	Suter
Intervention	Chiasso	1171_2	2012-11-02	0	255	2012	307	Suter
Intervention	Chiasso	1171_2	2012-11-16	0	255	2012	321	Suter
Intervention	Chiasso	1171_2	2013-05-24	0	255	2013	144	Suter
Intervention	Chiasso	1171_2	2013-06-07	0	255	2013	158	Suter
Intervention	Chiasso	1171_2	2013-06-21	0	255	2013	172	Suter
Intervention	Chiasso	1171_2	2013-07-12	0	255	2013	193	Suter
Intervention	Chiasso	1171_2	2013-07-26	34	255	2013	207	Suter
Intervention	Chiasso	1171_2	2013-08-09	11	255	2013	221	Suter
Intervention	Chiasso	1171_2	2013-08-23	0	255	2013	235	Suter
Intervention	Chiasso	1171_2	2013-09-06	127	255	2013	249	Suter
Intervention	Chiasso	1171_2	2013-09-20	46	255	2013	263	Suter
Intervention	Chiasso	1171_2	2013-10-04	6	255	2013	277	Suter
Intervention	Chiasso	1171_2	2013-10-18	0	255	2013	291	Suter
Intervention	Chiasso	1171_2	2013-11-01	0	255	2013	305	Suter
Intervention	Chiasso	1171_2	2013-11-15	0	255	2013	319	Suter
Intervention	Chiasso	1172_1	2012-07-06	0	239	2012	188	Suter
Intervention	Chiasso	1172_1	2012-07-27	16	239	2012	209	Suter
Intervention	Chiasso	1172_1	2012-08-10	27	239	2012	223	Suter
Intervention	Chiasso	1172_1	2012-09-07	30	239	2012	251	Suter
Intervention	Chiasso	1172_1	2012-09-21	1	239	2012	265	Suter
Intervention	Chiasso	1172_1	2012-10-05	0	239	2012	279	Suter
Intervention	Chiasso	1172_1	2012-10-19	28	239	2012	293	Suter
Intervention	Chiasso	1172_1	2012-11-02	0	239	2012	307	Suter
Intervention	Chiasso	1172_1	2012-11-16	0	239	2012	321	Suter
Intervention	Chiasso	1172_1	2013-06-07	0	239	2013	158	Suter
Intervention	Chiasso	1172_1	2013-06-21	0	239	2013	172	Suter
Intervention	Chiasso	1172_1	2013-07-12	0	239	2013	193	Suter
Intervention	Chiasso	1172_1	2013-07-26	3	239	2013	207	Suter
Intervention	Chiasso	1172_1	2013-08-09	65	239	2013	221	Suter
Intervention	Chiasso	1172_1	2013-08-23	0	239	2013	235	Suter
Intervention	Chiasso	1172_1	2013-09-06	30	239	2013	249	Suter
Intervention	Chiasso	1172_1	2013-09-20	0	239	2013	263	Suter
Intervention	Chiasso	1172_1	2013-10-04	0	239	2013	277	Suter
Intervention	Chiasso	1172_1	2013-10-18	0	239	2013	291	Suter
Intervention	Chiasso	1172_1	2013-11-01	0	239	2013	305	Suter
Intervention	Chiasso	1172_1	2013-11-15	0	239	2013	319	Suter
Intervention	Chiasso	1172_2	2012-07-06	0	228	2012	188	Suter
Intervention	Chiasso	1172_2	2012-07-27	0	228	2012	209	Suter
Intervention	Chiasso	1172_2	2012-08-10	0	228	2012	223	Suter
Intervention	Chiasso	1172_2	2012-08-24	25	228	2012	237	Suter
Intervention	Chiasso	1172_2	2012-09-07	31	228	2012	251	Suter
Intervention	Chiasso	1172_2	2012-10-05	0	228	2012	279	Suter
Intervention	Chiasso	1172_2	2012-11-02	0	228	2012	307	Suter
Intervention	Chiasso	1172_2	2012-11-16	0	228	2012	321	Suter
Intervention	Chiasso	1172_2	2013-05-24	0	228	2013	144	Suter
Intervention	Chiasso	1172_2	2013-06-07	0	228	2013	158	Suter
Intervention	Chiasso	1172_2	2013-07-12	23	228	2013	193	Suter
Intervention	Chiasso	1172_2	2013-07-26	0	228	2013	207	Suter
Intervention	Chiasso	1172_2	2013-08-09	11	228	2013	221	Suter
Intervention	Chiasso	1172_2	2013-08-23	66	228	2013	235	Suter
Intervention	Chiasso	1172_2	2013-09-06	140	228	2013	249	Suter
Intervention	Chiasso	1172_2	2013-09-20	16	228	2013	263	Suter
Intervention	Chiasso	1172_2	2013-10-18	0	228	2013	291	Suter
Intervention	Chiasso	1172_2	2013-11-01	0	228	2013	305	Suter
Intervention	Chiasso	1172_2	2013-11-15	0	228	2013	319	Suter
Non-intervention	Bizzarone	1203_1	2012-07-02	0	435	2012	184	Suter
Non-intervention	Bizzarone	1203_1	2012-07-23	0	435	2012	205	Suter
Non-intervention	Bizzarone	1203_1	2012-08-06	0	435	2012	219	Suter
Non-intervention	Bizzarone	1203_1	2012-08-20	0	435	2012	233	Suter
Non-intervention	Bizzarone	1203_1	2012-09-03	92	435	2012	247	Suter
Non-intervention	Bizzarone	1203_1	2012-09-17	0	435	2012	261	Suter
Non-intervention	Bizzarone	1203_1	2012-10-01	151	435	2012	275	Suter
Non-intervention	Bizzarone	1203_1	2012-10-15	18	435	2012	289	Suter
Non-intervention	Bizzarone	1203_1	2012-10-29	0	435	2012	303	Suter
Non-intervention	Bizzarone	1203_1	2012-11-12	0	435	2012	317	Suter
Non-intervention	Bizzarone	1203_1	2013-05-20	0	435	2013	140	Suter
Non-intervention	Bizzarone	1203_1	2013-06-03	0	435	2013	154	Suter
Non-intervention	Bizzarone	1203_1	2013-06-17	0	435	2013	168	Suter
Non-intervention	Bizzarone	1203_1	2013-07-08	20	435	2013	189	Suter
Non-intervention	Bizzarone	1203_1	2013-07-22	117	435	2013	203	Suter
Non-intervention	Bizzarone	1203_1	2013-08-05	178	435	2013	217	Suter
Non-intervention	Bizzarone	1203_1	2013-08-19	465	435	2013	231	Suter
Non-intervention	Bizzarone	1203_1	2013-09-02	84	435	2013	245	Suter
Non-intervention	Como	1929_1	2013-09-18	13	228	2013	261	Suter
Non-intervention	Caversaccio	1769_1	2013-10-01	8	424	2013	274	Suter
Non-intervention	Bizzarone	1203_1	2013-10-14	40	435	2013	287	Suter
Non-intervention	Bizzarone	1203_1	2013-10-28	0	435	2013	301	Suter
Non-intervention	Bizzarone	1203_1	2013-11-11	0	435	2013	315	Suter
Non-intervention	Bizzarone	1203_2	2012-07-02	0	429	2012	184	Suter
Non-intervention	Bizzarone	1203_2	2012-07-23	0	429	2012	205	Suter
Non-intervention	Bizzarone	1203_2	2012-08-06	0	429	2012	219	Suter
Non-intervention	Bizzarone	1203_2	2012-08-20	27	429	2012	233	Suter
Non-intervention	Bizzarone	1203_2	2012-09-03	21	429	2012	247	Suter
Non-intervention	Bizzarone	1203_2	2012-09-17	0	429	2012	261	Suter
Non-intervention	Bizzarone	1203_2	2012-10-01	12	429	2012	275	Suter
Non-intervention	Bizzarone	1203_2	2012-10-15	28	429	2012	289	Suter
Non-intervention	Bizzarone	1203_2	2012-10-29	3	429	2012	303	Suter
Non-intervention	Bizzarone	1203_2	2012-11-12	0	429	2012	317	Suter
Non-intervention	Bizzarone	1203_2	2013-05-20	0	429	2013	140	Suter
Non-intervention	Bizzarone	1203_2	2013-06-03	0	429	2013	154	Suter
Non-intervention	Bizzarone	1203_2	2013-07-08	37	429	2013	189	Suter
Non-intervention	Bizzarone	1203_2	2013-07-22	69	429	2013	203	Suter
Non-intervention	Bizzarone	1203_2	2013-08-05	41	429	2013	217	Suter
Non-intervention	Bizzarone	1203_2	2013-08-19	131	429	2013	231	Suter
Non-intervention	Bizzarone	1203_2	2013-09-02	300	429	2013	245	Suter
Non-intervention	Como	1696_2	2013-09-18	14	358	2013	261	Suter
Non-intervention	Bizzarone	1259_1	2013-09-30	12	417	2013	273	Suter
Non-intervention	Bizzarone	1203_2	2013-10-14	0	429	2013	287	Suter
Non-intervention	Bizzarone	1203_2	2013-10-28	0	429	2013	301	Suter
Non-intervention	Bizzarone	1203_2	2013-11-11	0	429	2013	315	Suter
Intervention	Chiasso	1231_1	2012-07-06	95	309	2012	188	Suter
Intervention	Chiasso	1231_1	2012-07-27	125	309	2012	209	Suter
Intervention	Chiasso	1231_1	2012-08-10	135	309	2012	223	Suter
Intervention	Chiasso	1231_1	2012-08-24	6	309	2012	237	Suter
Intervention	Chiasso	1231_1	2012-09-07	27	309	2012	251	Suter
Intervention	Chiasso	1231_1	2012-09-21	9	309	2012	265	Suter
Intervention	Chiasso	1231_1	2012-10-05	5	309	2012	279	Suter
Intervention	Chiasso	1231_1	2012-11-02	2	309	2012	307	Suter
Intervention	Chiasso	1231_1	2012-11-16	0	309	2012	321	Suter
Intervention	Chiasso	1231_1	2013-05-24	0	309	2013	144	Suter
Intervention	Chiasso	1231_1	2013-06-07	0	309	2013	158	Suter
Intervention	Chiasso	1231_1	2013-06-21	0	309	2013	172	Suter
Intervention	Chiasso	1231_1	2013-07-12	0	309	2013	193	Suter
Intervention	Chiasso	1231_1	2013-07-26	37	309	2013	207	Suter
Intervention	Chiasso	1231_1	2013-08-09	36	309	2013	221	Suter
Intervention	Chiasso	1231_1	2013-08-23	149	309	2013	235	Suter
Intervention	Chiasso	1231_1	2013-09-20	91	309	2013	263	Suter
Intervention	Chiasso	1231_1	2013-10-04	165	309	2013	277	Suter
Intervention	Chiasso	1231_1	2013-10-18	0	309	2013	291	Suter
Intervention	Chiasso	1231_1	2013-11-01	0	309	2013	305	Suter
Intervention	Chiasso	1231_1	2013-11-15	0	309	2013	319	Suter
Intervention	Chiasso	1231_2	2012-07-06	13	263	2012	188	Suter
Intervention	Chiasso	1231_2	2012-07-27	182	263	2012	209	Suter
Intervention	Chiasso	1231_2	2012-08-10	36	263	2012	223	Suter
Intervention	Chiasso	1231_2	2012-08-24	172	263	2012	237	Suter
Intervention	Chiasso	1231_2	2012-09-07	44	263	2012	251	Suter
Intervention	Chiasso	1231_2	2012-09-21	15	263	2012	265	Suter
Intervention	Chiasso	1231_2	2012-10-19	2	263	2012	293	Suter
Intervention	Chiasso	1231_2	2012-11-02	0	263	2012	307	Suter
Intervention	Chiasso	1231_2	2012-11-16	0	263	2012	321	Suter
Intervention	Chiasso	1231_2	2013-05-24	0	263	2013	144	Suter
Intervention	Chiasso	1231_2	2013-06-21	29	263	2013	172	Suter
Intervention	Chiasso	1231_2	2013-07-26	0	263	2013	207	Suter
Intervention	Chiasso	1231_2	2013-08-09	117	263	2013	221	Suter
Intervention	Chiasso	1231_2	2013-08-23	179	263	2013	235	Suter
Intervention	Chiasso	1231_2	2013-09-06	202	263	2013	249	Suter
Intervention	Chiasso	1231_2	2013-09-20	104	263	2013	263	Suter
Intervention	Chiasso	1231_2	2013-10-04	68	263	2013	277	Suter
Intervention	Chiasso	1231_2	2013-10-18	0	263	2013	291	Suter
Intervention	Chiasso	1231_2	2013-11-01	0	263	2013	305	Suter
Intervention	Chiasso	1231_2	2013-11-15	0	263	2013	319	Suter
Non-intervention	Bizzarone	1259_1	2012-07-02	0	417	2012	184	Suter
Non-intervention	Bizzarone	1259_1	2012-07-23	0	417	2012	205	Suter
Non-intervention	Bizzarone	1259_1	2012-08-06	0	417	2012	219	Suter
Non-intervention	Bizzarone	1259_1	2012-08-20	24	417	2012	233	Suter
Non-intervention	Bizzarone	1259_1	2012-09-03	0	417	2012	247	Suter
Non-intervention	Bizzarone	1259_1	2012-09-17	2	417	2012	261	Suter
Non-intervention	Bizzarone	1259_1	2012-10-01	0	417	2012	275	Suter
Non-intervention	Bizzarone	1259_1	2012-10-17	0	417	2012	291	Suter
Non-intervention	Bizzarone	1259_1	2012-10-29	0	417	2012	303	Suter
Non-intervention	Bizzarone	1259_1	2012-11-12	0	417	2012	317	Suter
Non-intervention	Bizzarone	1259_1	2013-05-20	0	417	2013	140	Suter
Non-intervention	Bizzarone	1259_1	2013-06-17	0	417	2013	168	Suter
Non-intervention	Bizzarone	1259_1	2013-07-22	0	417	2013	203	Suter
Non-intervention	Bizzarone	1259_1	2013-08-05	23	417	2013	217	Suter
Non-intervention	Bizzarone	1259_1	2013-08-19	69	417	2013	231	Suter
Non-intervention	Bizzarone	1259_1	2013-09-02	31	417	2013	245	Suter
Non-intervention	Caversaccio	1769_1	2013-09-17	14	424	2013	260	Suter
Non-intervention	Como	1583_2	2013-10-02	15	211	2013	275	Suter
Non-intervention	Bizzarone	1259_1	2013-10-14	0	417	2013	287	Suter
Non-intervention	Bizzarone	1259_1	2013-10-28	0	417	2013	301	Suter
Non-intervention	Bizzarone	1259_1	2013-11-11	0	417	2013	315	Suter
Non-intervention	Bizzarone	1259_2	2012-07-02	0	418	2012	184	Suter
Non-intervention	Bizzarone	1259_2	2012-07-23	0	418	2012	205	Suter
Non-intervention	Bizzarone	1259_2	2012-08-06	3	418	2012	219	Suter
Non-intervention	Bizzarone	1259_2	2012-08-20	99	418	2012	233	Suter
Non-intervention	Bizzarone	1259_2	2012-09-03	3	418	2012	247	Suter
Non-intervention	Bizzarone	1259_2	2012-09-17	0	418	2012	261	Suter
Non-intervention	Bizzarone	1259_2	2012-10-01	5	418	2012	275	Suter
Non-intervention	Bizzarone	1259_2	2012-10-17	0	418	2012	291	Suter
Non-intervention	Bizzarone	1259_2	2012-10-29	0	418	2012	303	Suter
Non-intervention	Bizzarone	1259_2	2012-11-12	0	418	2012	317	Suter
Non-intervention	Bizzarone	1259_2	2013-05-20	0	418	2013	140	Suter
Non-intervention	Bizzarone	1259_2	2013-06-17	1	418	2013	168	Suter
Non-intervention	Bizzarone	1259_2	2013-07-08	0	418	2013	189	Suter
Non-intervention	Bizzarone	1259_2	2013-07-22	0	418	2013	203	Suter
Non-intervention	Bizzarone	1259_2	2013-08-05	0	418	2013	217	Suter
Non-intervention	Bizzarone	1259_2	2013-08-19	0	418	2013	231	Suter
Non-intervention	Bizzarone	1259_2	2013-09-02	0	418	2013	245	Suter
Non-intervention	Bizzarone	1203_1	2013-09-16	16	435	2013	259	Suter
Non-intervention	Brunate	1595_2	2013-10-02	15	686	2013	275	Suter
Non-intervention	Bizzarone	1259_2	2013-10-14	0	418	2013	287	Suter
Non-intervention	Bizzarone	1259_2	2013-10-28	0	418	2013	301	Suter
Non-intervention	Bizzarone	1259_2	2013-11-11	0	418	2013	315	Suter
Intervention	Reseglia	1335_1	2012-07-06	24	278	2012	188	Suter
Intervention	Reseglia	1335_1	2012-07-27	108	278	2012	209	Suter
Intervention	Reseglia	1335_1	2012-08-10	106	278	2012	223	Suter
Intervention	Reseglia	1335_1	2012-08-24	287	278	2012	237	Suter
Intervention	Reseglia	1335_1	2012-09-07	93	278	2012	251	Suter
Intervention	Reseglia	1335_1	2012-09-21	59	278	2012	265	Suter
Intervention	Reseglia	1335_1	2012-10-05	15	278	2012	279	Suter
Intervention	Reseglia	1335_1	2012-10-19	0	278	2012	293	Suter
Intervention	Reseglia	1335_1	2012-11-02	0	278	2012	307	Suter
Intervention	Reseglia	1335_1	2012-11-16	0	278	2012	321	Suter
Intervention	Reseglia	1335_1	2013-05-24	0	278	2013	144	Suter
Intervention	Reseglia	1335_1	2013-06-07	0	278	2013	158	Suter
Intervention	Reseglia	1335_1	2013-06-21	0	278	2013	172	Suter
Intervention	Reseglia	1335_1	2013-07-12	106	278	2013	193	Suter
Intervention	Reseglia	1335_1	2013-07-26	141	278	2013	207	Suter
Intervention	Reseglia	1335_1	2013-08-09	125	278	2013	221	Suter
Intervention	Reseglia	1335_1	2013-08-23	245	278	2013	235	Suter
Intervention	Reseglia	1335_1	2013-09-06	266	278	2013	249	Suter
Intervention	Reseglia	1335_1	2013-09-20	0	278	2013	263	Suter
Intervention	Reseglia	1335_1	2013-10-04	11	278	2013	277	Suter
Intervention	Reseglia	1335_1	2013-10-18	0	278	2013	291	Suter
Intervention	Reseglia	1335_1	2013-11-01	0	278	2013	305	Suter
Intervention	Reseglia	1335_1	2013-11-15	0	278	2013	319	Suter
Intervention	Reseglia	1335_2	2012-07-06	11	294	2012	188	Suter
Intervention	Reseglia	1335_2	2012-07-27	141	294	2012	209	Suter
Intervention	Reseglia	1335_2	2012-08-10	100	294	2012	223	Suter
Intervention	Reseglia	1335_2	2012-08-24	303	294	2012	237	Suter
Intervention	Reseglia	1335_2	2012-09-07	81	294	2012	251	Suter
Intervention	Reseglia	1335_2	2012-09-21	76	294	2012	265	Suter
Intervention	Reseglia	1335_2	2012-10-05	36	294	2012	279	Suter
Intervention	Reseglia	1335_2	2012-10-19	18	294	2012	293	Suter
Intervention	Reseglia	1335_2	2012-11-02	0	294	2012	307	Suter
Intervention	Reseglia	1335_2	2012-11-16	0	294	2012	321	Suter
Intervention	Reseglia	1335_2	2013-05-24	0	294	2013	144	Suter
Intervention	Reseglia	1335_2	2013-06-07	8	294	2013	158	Suter
Intervention	Reseglia	1335_2	2013-06-21	233	294	2013	172	Suter
Intervention	Reseglia	1335_2	2013-07-12	220	294	2013	193	Suter
Intervention	Reseglia	1335_2	2013-07-26	21	294	2013	207	Suter
Intervention	Reseglia	1335_2	2013-08-09	62	294	2013	221	Suter
Intervention	Reseglia	1335_2	2013-08-23	185	294	2013	235	Suter
Intervention	Reseglia	1335_2	2013-09-06	237	294	2013	249	Suter
Intervention	Reseglia	1335_2	2013-09-20	155	294	2013	263	Suter
Intervention	Reseglia	1335_2	2013-10-04	122	294	2013	277	Suter
Intervention	Reseglia	1335_2	2013-10-18	58	294	2013	291	Suter
Intervention	Reseglia	1335_2	2013-11-01	0	294	2013	305	Suter
Intervention	Reseglia	1335_2	2013-11-15	0	294	2013	319	Suter
Non-intervention	Ronago	1388_1	2012-07-07	16	272	2012	189	Suter
Non-intervention	Ronago	1388_1	2012-07-28	58	272	2012	210	Suter
Non-intervention	Ronago	1388_1	2012-08-11	23	272	2012	224	Suter
Non-intervention	Ronago	1388_1	2012-08-25	73	272	2012	238	Suter
Non-intervention	Ronago	1388_1	2012-09-08	40	272	2012	252	Suter
Non-intervention	Ronago	1388_1	2012-09-22	8	272	2012	266	Suter
Non-intervention	Ronago	1388_1	2012-10-06	2	272	2012	280	Suter
Non-intervention	Ronago	1388_1	2012-10-20	0	272	2012	294	Suter
Non-intervention	Ronago	1388_1	2012-11-03	0	272	2012	308	Suter
Non-intervention	Ronago	1388_1	2012-11-17	0	272	2012	322	Suter
Non-intervention	Ronago	1388_1	2013-05-21	0	272	2013	141	Suter
Non-intervention	Ronago	1388_1	2013-06-04	0	272	2013	155	Suter
Non-intervention	Ronago	1388_1	2013-06-18	0	272	2013	169	Suter
Non-intervention	Ronago	1388_1	2013-07-09	0	272	2013	190	Suter
Non-intervention	Ronago	1388_1	2013-07-23	2	272	2013	204	Suter
Non-intervention	Ronago	1388_1	2013-08-06	25	272	2013	218	Suter
Non-intervention	Ronago	1388_1	2013-08-20	89	272	2013	232	Suter
Non-intervention	Ronago	1388_1	2013-09-03	142	272	2013	246	Suter
Non-intervention	Cavallasca	1750_2	2013-09-18	23	442	2013	261	Suter
Non-intervention	Como	1696_2	2013-10-02	20	358	2013	275	Suter
Non-intervention	Ronago	1388_1	2013-10-15	0	272	2013	288	Suter
Non-intervention	Ronago	1388_1	2013-10-29	0	272	2013	302	Suter
Non-intervention	Ronago	1388_1	2013-11-12	0	272	2013	316	Suter
Non-intervention	Ronago	1388_2	2012-07-07	0	264	2012	189	Suter
Non-intervention	Ronago	1388_2	2012-07-28	10	264	2012	210	Suter
Non-intervention	Ronago	1388_2	2012-08-11	59	264	2012	224	Suter
Non-intervention	Ronago	1388_2	2012-08-25	184	264	2012	238	Suter
Non-intervention	Ronago	1388_2	2012-09-08	22	264	2012	252	Suter
Non-intervention	Ronago	1388_2	2012-09-22	55	264	2012	266	Suter
Non-intervention	Ronago	1388_2	2012-10-06	6	264	2012	280	Suter
Non-intervention	Ronago	1388_2	2012-10-20	0	264	2012	294	Suter
Non-intervention	Ronago	1388_2	2012-11-03	0	264	2012	308	Suter
Non-intervention	Ronago	1388_2	2012-11-17	0	264	2012	322	Suter
Non-intervention	Ronago	1388_2	2013-05-21	0	264	2013	141	Suter
Non-intervention	Ronago	1388_2	2013-06-04	0	264	2013	155	Suter
Non-intervention	Ronago	1388_2	2013-06-18	11	264	2013	169	Suter
Non-intervention	Ronago	1388_2	2013-07-23	9	264	2013	204	Suter
Non-intervention	Ronago	1388_2	2013-08-06	58	264	2013	218	Suter
Non-intervention	Ronago	1388_2	2013-08-20	0	264	2013	232	Suter
Non-intervention	Ronago	1388_2	2013-09-03	39	264	2013	246	Suter
Non-intervention	Ronago	1388_2	2013-09-17	27	264	2013	260	Suter
Non-intervention	Como	1700_2	2013-10-02	20	210	2013	275	Suter
Non-intervention	Ronago	1388_2	2013-10-15	0	264	2013	288	Suter
Non-intervention	Ronago	1388_2	2013-11-12	0	264	2013	316	Suter
Non-intervention	Como	1408_1	2012-07-05	82	350	2012	187	Suter
Non-intervention	Como	1408_1	2012-07-26	264	350	2012	208	Suter
Non-intervention	Como	1408_1	2012-08-09	417	350	2012	222	Suter
Non-intervention	Como	1408_1	2012-08-23	235	350	2012	236	Suter
Non-intervention	Como	1408_1	2012-09-06	183	350	2012	250	Suter
Non-intervention	Como	1408_1	2012-09-20	231	350	2012	264	Suter
Non-intervention	Como	1408_1	2012-10-04	224	350	2012	278	Suter
Non-intervention	Como	1408_1	2012-10-18	16	350	2012	292	Suter
Non-intervention	Como	1408_1	2012-11-01	0	350	2012	306	Suter
Non-intervention	Como	1408_1	2012-11-15	0	350	2012	320	Suter
Non-intervention	Como	1408_1	2013-06-05	13	350	2013	156	Suter
Non-intervention	Como	1408_1	2013-06-19	57	350	2013	170	Suter
Non-intervention	Como	1408_1	2013-07-10	147	350	2013	191	Suter
Non-intervention	Como	1408_1	2013-07-24	26	350	2013	205	Suter
Non-intervention	Como	1408_1	2013-08-07	174	350	2013	219	Suter
Non-intervention	Como	1408_1	2013-08-21	767	350	2013	233	Suter
Non-intervention	Como	1408_1	2013-09-04	249	350	2013	247	Suter
Non-intervention	Como	1874_1	2013-09-18	28	224	2013	261	Suter
Non-intervention	Uggiate-Trevano	1435_2	2013-09-30	22	426	2013	273	Suter
Non-intervention	Como	1408_1	2013-10-16	0	350	2013	289	Suter
Non-intervention	Como	1408_1	2013-11-13	3	350	2013	317	Suter
Non-intervention	Como	1408_2	2012-07-05	0	334	2012	187	Suter
Non-intervention	Como	1408_2	2012-07-26	45	334	2012	208	Suter
Non-intervention	Como	1408_2	2012-08-09	32	334	2012	222	Suter
Non-intervention	Como	1408_2	2012-08-23	76	334	2012	236	Suter
Non-intervention	Como	1408_2	2012-09-06	57	334	2012	250	Suter
Non-intervention	Como	1408_2	2012-09-20	72	334	2012	264	Suter
Non-intervention	Como	1408_2	2012-10-04	0	334	2012	278	Suter
Non-intervention	Como	1408_2	2012-11-01	0	334	2012	306	Suter
Non-intervention	Como	1408_2	2012-11-15	0	334	2012	320	Suter
Non-intervention	Como	1408_2	2013-06-05	0	334	2013	156	Suter
Non-intervention	Como	1408_2	2013-06-19	15	334	2013	170	Suter
Non-intervention	Como	1408_2	2013-07-10	53	334	2013	191	Suter
Non-intervention	Como	1408_2	2013-07-24	59	334	2013	205	Suter
Non-intervention	Como	1408_2	2013-08-07	187	334	2013	219	Suter
Non-intervention	Como	1408_2	2013-08-21	94	334	2013	233	Suter
Non-intervention	Como	1408_2	2013-09-04	41	334	2013	247	Suter
Non-intervention	Como	1700_1	2013-09-18	29	214	2013	261	Suter
Non-intervention	Albiolo	2071_2	2013-10-01	23	377	2013	274	Suter
Non-intervention	Como	1408_2	2013-10-16	0	334	2013	289	Suter
Non-intervention	Como	1408_2	2013-11-13	0	334	2013	317	Suter
Non-intervention	Uggiate-Trevano	1435_1	2012-07-04	0	428	2012	186	Suter
Non-intervention	Uggiate-Trevano	1435_1	2012-07-25	0	428	2012	207	Suter
Non-intervention	Uggiate-Trevano	1435_1	2012-08-22	76	428	2012	235	Suter
Non-intervention	Uggiate-Trevano	1435_1	2012-09-05	176	428	2012	249	Suter
Non-intervention	Uggiate-Trevano	1435_1	2012-09-19	5	428	2012	263	Suter
Non-intervention	Uggiate-Trevano	1435_1	2012-10-17	0	428	2012	291	Suter
Non-intervention	Uggiate-Trevano	1435_1	2012-10-31	0	428	2012	305	Suter
Non-intervention	Uggiate-Trevano	1435_1	2012-11-14	0	428	2012	319	Suter
Non-intervention	Uggiate-Trevano	1435_1	2013-05-20	0	428	2013	140	Suter
Non-intervention	Uggiate-Trevano	1435_1	2013-06-03	0	428	2013	154	Suter
Non-intervention	Uggiate-Trevano	1435_1	2013-06-17	8	428	2013	168	Suter
Non-intervention	Uggiate-Trevano	1435_1	2013-07-22	28	428	2013	203	Suter
Non-intervention	Uggiate-Trevano	1435_1	2013-08-05	41	428	2013	217	Suter
Non-intervention	Uggiate-Trevano	1435_1	2013-08-19	70	428	2013	231	Suter
Non-intervention	Uggiate-Trevano	1435_1	2013-09-02	109	428	2013	245	Suter
Non-intervention	Como	1648_1	2013-09-18	39	292	2013	261	Suter
Non-intervention	Como	1704_1	2013-10-02	26	208	2013	275	Suter
Non-intervention	Uggiate-Trevano	1435_1	2013-10-14	0	428	2013	287	Suter
Non-intervention	Uggiate-Trevano	1435_1	2013-10-28	0	428	2013	301	Suter
Non-intervention	Uggiate-Trevano	1435_1	2013-11-11	0	428	2013	315	Suter
Non-intervention	Uggiate-Trevano	1435_2	2012-07-04	3	426	2012	186	Suter
Non-intervention	Uggiate-Trevano	1435_2	2012-07-25	40	426	2012	207	Suter
Non-intervention	Uggiate-Trevano	1435_2	2012-08-08	18	426	2012	221	Suter
Non-intervention	Uggiate-Trevano	1435_2	2012-08-22	79	426	2012	235	Suter
Non-intervention	Uggiate-Trevano	1435_2	2012-09-05	38	426	2012	249	Suter
Non-intervention	Uggiate-Trevano	1435_2	2012-09-19	60	426	2012	263	Suter
Non-intervention	Uggiate-Trevano	1435_2	2012-10-17	2	426	2012	291	Suter
Non-intervention	Uggiate-Trevano	1435_2	2012-10-31	1	426	2012	305	Suter
Non-intervention	Uggiate-Trevano	1435_2	2012-11-16	0	426	2012	321	Suter
Non-intervention	Uggiate-Trevano	1435_2	2013-05-20	0	426	2013	140	Suter
Non-intervention	Uggiate-Trevano	1435_2	2013-06-03	0	426	2013	154	Suter
Non-intervention	Uggiate-Trevano	1435_2	2013-06-17	50	426	2013	168	Suter
Non-intervention	Uggiate-Trevano	1435_2	2013-07-08	0	426	2013	189	Suter
Non-intervention	Uggiate-Trevano	1435_2	2013-07-22	29	426	2013	203	Suter
Non-intervention	Uggiate-Trevano	1435_2	2013-08-05	144	426	2013	217	Suter
Non-intervention	Uggiate-Trevano	1435_2	2013-08-19	87	426	2013	231	Suter
Non-intervention	Uggiate-Trevano	1435_2	2013-09-02	57	426	2013	245	Suter
Non-intervention	Como	1584_1	2013-09-18	41	198	2013	261	Suter
Non-intervention	Como	1531_2	2013-10-02	33	313	2013	275	Suter
Non-intervention	Uggiate-Trevano	1435_2	2013-10-14	9	426	2013	287	Suter
Non-intervention	Uggiate-Trevano	1435_2	2013-10-28	0	426	2013	301	Suter
Non-intervention	Uggiate-Trevano	1435_2	2013-11-11	0	426	2013	315	Suter
Non-intervention	Como	1531_1	2012-07-03	0	343	2012	185	Suter
Non-intervention	Como	1531_1	2012-07-24	0	343	2012	206	Suter
Non-intervention	Como	1531_1	2012-08-07	61	343	2012	220	Suter
Non-intervention	Como	1531_1	2012-08-21	281	343	2012	234	Suter
Non-intervention	Como	1531_1	2012-09-04	53	343	2012	248	Suter
Non-intervention	Como	1531_1	2012-09-18	11	343	2012	262	Suter
Non-intervention	Como	1531_1	2012-10-02	0	343	2012	276	Suter
Non-intervention	Como	1531_1	2012-10-16	0	343	2012	290	Suter
Non-intervention	Como	1531_1	2012-10-30	0	343	2012	304	Suter
Non-intervention	Como	1531_1	2012-11-13	0	343	2012	318	Suter
Non-intervention	Como	1531_1	2013-05-22	0	343	2013	142	Suter
Non-intervention	Como	1531_1	2013-06-05	0	343	2013	156	Suter
Non-intervention	Como	1531_1	2013-06-19	22	343	2013	170	Suter
Non-intervention	Como	1531_1	2013-07-10	0	343	2013	191	Suter
Non-intervention	Como	1531_1	2013-07-24	36	343	2013	205	Suter
Non-intervention	Como	1531_1	2013-08-07	249	343	2013	219	Suter
Non-intervention	Como	1531_1	2013-08-21	330	343	2013	233	Suter
Non-intervention	Como	1531_1	2013-09-04	10	343	2013	247	Suter
Non-intervention	Cavallasca	1750_1	2013-09-18	42	454	2013	261	Suter
Non-intervention	Cavallasca	1631_1	2013-10-04	33	468	2013	277	Suter
Non-intervention	Como	1531_1	2013-10-16	0	343	2013	289	Suter
[truncated: 1,352 more rows]
