# Supplementary material for: Effectiveness of integrated Aedes albopictus management in southern Switzerland
Source: Parasit Vectors. 2021 Aug 16;14:405. doi: 10.1186/s13071-021-04903-2 (PMC8365973; doi:10.1186/s13071-021-04903-2)
Supplement: Supplementary file 9 — Additional file 9: Text S2. R-script for the analysis of the number of Aedes albopictus adult females collected in 2019. This R-script has been extracted from the corresponding Rmarkdown file (https://rmarkdown.rstudio.com/). It allows for the full reproducibility of the analysis. [file 13071_2021_4903_MOESM9_ESM.r]

## ----globalOpts, include=FALSE---------------------------------
## (this chunk is not included)
##
library(knitr)
opts_chunk$set(concordance = TRUE,
               fig.align = "center",
               out.width = "1.2\\linewidth", ## default is 1
               tidy = FALSE,
               comment = NA,
               fig.path = "Rmd_Figures/",
               fig.pos = "H",
               crop = hook_pdfcrop) ## changes mar defaults
##
options(digits = 2)


## ----checkpoint, message=FALSE---------------------------------
## (in this chunk messages are omitted)
##
library(checkpoint)
checkpoint("2021-01-01",
           checkpointLocation = "../")


## ----loadPackages, message=FALSE-------------------------------
## (messages are omitted from this chunk)
##
library(dplyr)
library(lattice)
library(ggplot2)
library(glmmTMB)
library(lubridate)
library(gridExtra)
library(tidyr)


## ----getData---------------------------------------------------
d.adults.2019 <- readRDS("../0_Data_Preparation_For_CH_vs_I/Created_Datasets/InterventionPaper_adults.RDS")
##
str(d.adults.2019)
print(d.adults.2019, n = 5, width = Inf)


## ----protoGraph------------------------------------------------
gg.proto <- ggplot(data = d.adults.2019,
                   mapping = aes(y = No..Ad..Albo.in.GAT)) +
  scale_y_sqrt() +
  geom_hline(yintercept = 0)


## ----plotAreaSQRT----------------------------------------------
gg.proto +
  geom_boxplot(mapping = aes(x = AREA))


## ----plotMuniSqrt----------------------------------------------
gg.proto +
  geom_boxplot(mapping = aes(x = MUNICIPALITY,
                             colour = AREA))


## ----plotTrapSqrt----------------------------------------------
gg.proto +
  geom_boxplot(mapping = aes(x = TRAP.ID.fac,
                             colour = MUNICIPALITY)) +
  theme(axis.text.x = element_text(angle = 90))


## ----plotDateSqrt, message=FALSE-------------------------------
## (messages are omitted from this chunk)
##
ggplot(data = d.adults.2019,
       mapping = aes(y = No..Ad..Albo.in.GAT,
                     x = Date.when.GAT.collected,
                     group = TRAP.ID.fac,
                     colour = AREA
                     )) +
  scale_y_sqrt(breaks = c(0,50,100,200,500,1000,2000),
               minor_breaks = FALSE) +
  geom_hline(yintercept = 0) +
  geom_line(show.legend = FALSE,
            alpha = 0.7) +
  facet_wrap(~AREA) +
  geom_smooth(mapping = aes(group = 1), colour = "#3366FF")


## ----plotDateNOTSquareRootTransf-------------------------------
ggplot(data = d.adults.2019,
       mapping = aes(y = No..Ad..Albo.in.GAT,
                     x = Date.when.GAT.collected,
                     group = TRAP.ID.fac,
                     colour = AREA
                     )) +
  # scale_y_sqrt() + ## Not sqrt-transformed
  geom_hline(yintercept = 0) +
  geom_line(show.legend = FALSE,
            alpha = 0.7) +
  facet_wrap(~AREA) +
  geom_smooth(mapping = aes(group = 1), colour = "#3366FF")


## ----daysInField, message=FALSE, warning=FALSE-----------------
## (warnings and messages are omitted from this chunk)
##
gg.proto + 
  aes(x = No..Days.GAT.in.field) +
  geom_point() +
  geom_smooth() +
  facet_wrap(~ AREA)


## ----plotAltitude, echo=FALSE----------------------------------
gg.proto +
  aes(x = ALTITUDE) +
  geom_point() +
  geom_smooth() +
  facet_wrap(. ~ AREA)


## ----fitNegBinom-----------------------------------------------
mod.nb.1 <- glmmTMB(No..Ad..Albo.in.GAT ~ AREA * 
                      poly(Day.GAT.collected, degree = 2) +
                      No..Days.GAT.in.field +
                      scale(ALTITUDE) +
                      (1 | TRAP.ID.fac) + (1 | MUNICIPALITY),
                    family = "nbinom2",
                    data = d.adults.2019)
##
summary(mod.nb.1)


## ----testingInt, cache=TRUE------------------------------------
## (this chunk is cached)
##
mod.nb.2 <- update(mod.nb.1,
                   . ~ . - AREA:poly(Day.GAT.collected, degree = 2))
anova(mod.nb.1, mod.nb.2,
      test = "Chisq")


## ----VarCorrModel1---------------------------------------------
options(scipen = 999) ## to drop scientific notation
VarCorr(mod.nb.1)
options(scipen = 0) ## to set it back to default


## ----plotFittedObserved----------------------------------------
d.adults.2019$fit.mod.nb.1 <- fitted(mod.nb.1)
##
ggplot(data = d.adults.2019,
       mapping = aes(y = No..Ad..Albo.in.GAT,
                     x = Date.when.GAT.collected,
                     group = TRAP.ID.fac)) +
  scale_y_sqrt() + 
  geom_line(alpha = 0.2) +
  facet_wrap(. ~ AREA) +
  geom_line(mapping = aes(y = fit.mod.nb.1), 
            col = "red",
            alpha = 0.8)


## ----createPredictDf, results='hide'---------------------------
## (results are omitted from this chunk)
##
## 1. Creating the prediction dataset with expand.grid()
d.predict <- expand.grid(
  AREA = levels(d.adults.2019$AREA),
  Date.when.GAT.collected = seq(
    from = min(d.adults.2019$Date.when.GAT.collected),
    to = max(d.adults.2019$Date.when.GAT.collected),
    by = "day"),
  ALTITUDE = mean(d.adults.2019$ALTITUDE),
  No..Days.GAT.in.field = mean(
    d.adults.2019$No..Days.GAT.in.field),
  ## NB: predict.glmmTMB() requires RE even for pop-level predictions.
  TRAP.ID.fac = "BAL-11a",
  MUNICIPALITY = "Balerna")
##
dim(d.predict)
str(d.predict)
##
## 2. Converting Date to Day
d.predict$Day.GAT.collected <- yday(d.predict$Date.when.GAT.collected)
##
dim(d.predict)
str(d.predict)
##
## 3. Making predictions at population level
d.predict$pred.pop.level.mod.nb.1 <- predict(mod.nb.1, 
                                   type = "response",
                                   newdata = d.predict,
                                   re.form = NA)
##
## 4. Producing the graph
ggplot(data = d.adults.2019,
       mapping = aes(y = No..Ad..Albo.in.GAT,
                     x = Date.when.GAT.collected,
                     group = TRAP.ID.fac)) +
  scale_y_sqrt() + 
  geom_line(alpha = 0.2) +
  facet_wrap(. ~ AREA) +
  ## adding pop-level predictions
  geom_line(data = d.predict,
            size = 1,
            mapping = aes(y = pred.pop.level.mod.nb.1), 
            col = "red")


## ----graphFitModEggsNotTransformed-----------------------------
ggplot(data = d.adults.2019,
       mapping = aes(y = No..Ad..Albo.in.GAT,
                     x = Date.when.GAT.collected,
                     group = TRAP.ID.fac)) +
  # scale_y_sqrt() +  ## No sqrt-root transformation
  geom_line(alpha = 0.2) +
  facet_wrap(. ~ AREA) +
  geom_line(data = d.predict,
            size = 1,
            mapping = aes(y = pred.pop.level.mod.nb.1), 
            col = "red")


## ----createDshort, results='hide'------------------------------
## (results are omitted from this chunk)
##
d.predict.short <- d.predict %>% 
  select(-TRAP.ID.fac, -MUNICIPALITY) %>% 
  unique()
##
dim(d.predict.short)
head(d.predict.short)
##
##
d.predict.short.wide <- d.predict.short %>% 
  spread(key = AREA,
         value = pred.pop.level.mod.nb.1)
##
dim(d.predict.short.wide)
head(d.predict.short.wide)
##
##
d.predict.short.wide$ratio <- d.predict.short.wide$`Non-intervention` /
  d.predict.short.wide$Intervention
##
dim(d.predict.short.wide)
head(d.predict.short.wide)


## ----graphRatioEvolution---------------------------------------
ggplot(data = d.predict.short.wide,
       mapping = aes(y = ratio,
                     x = Date.when.GAT.collected)) +
  geom_line(col = "red") +
  ylim(c(0,4)) +
  geom_hline(yintercept = 1) ## H0: ratio is 1


## ----plotTestingAssumptions, message=FALSE---------------------
## (messages are omitted from this chunk)
##
d.adults.2019$res.mod.nb.1 <- resid(mod.nb.1, type = "pearson")
##
ggplot(data = d.adults.2019,
       mapping = aes(y = res.mod.nb.1,
                     x = Date.when.GAT.collected)) +
  geom_hline(yintercept = 0) +
  geom_point() + 
  facet_wrap(. ~ AREA) +
  geom_smooth()


## ----testStructureRE-------------------------------------------
ggplot(data = d.adults.2019,
       mapping = aes(y = res.mod.nb.1,
                     x = Date.when.GAT.collected)) +
  geom_hline(yintercept = 0) +
  geom_line() + 
  geom_point() +
  facet_wrap(. ~ TRAP.ID.fac, scales = "free_y") +
  theme(strip.text.x = element_blank(),
        axis.text.y = element_blank(),
        axis.ticks.y = element_blank(),
        axis.text.x = element_text(angle = 45))


## ----qqplotNBranef---------------------------------------------
par(mfrow = c(1,2))
##
qqnorm(unlist(ranef(mod.nb.1)$cond$TRAP.ID.fac))
qqline(unlist(ranef(mod.nb.1)$cond$TRAP.ID.fac))
##
qqnorm(unlist(ranef(mod.nb.1)$cond$MUNICIPALITY))
qqline(unlist(ranef(mod.nb.1)$cond$MUNICIPALITY))


## ----ICMeanVarRel----------------------------------------------
mod.nb.1.linear <- update(mod.nb.1, family = "nbinom1")
##
AIC(mod.nb.1, mod.nb.1.linear)
BIC(mod.nb.1, mod.nb.1.linear)


## ----ZIneeded--------------------------------------------------
set.seed(2)
##
xy.1 <- densityplot(~sqrt(simulate(mod.nb.1)),
                    xlim = c(-2, 15),
                    ylim = c(0, 0.30),
                    main = "Simulated from model")
##
xy.2 <- densityplot(~sqrt(d.adults.2019$No..Ad..Albo.in.GAT),
                    xlim = c(-2, 15),
                    ylim = c(0, 0.30),
                    main = "Observed data")
##
plot(xy.1, split = c(1,1, 2,1))
plot(xy.2, split = c(2,1, 2,1), newpage = FALSE)


## ----ZeroIflationIC--------------------------------------------
trunc.mod.nb.1.linear <- update(mod.nb.1, 
                                family = "truncated_nbinom1", 
                                ziformula = ~ .)
trunc.mod.nb.1.quadratic <- update(mod.nb.1, 
                                family = "truncated_nbinom2", 
                                ziformula = ~ .)
##
AIC(mod.nb.1, trunc.mod.nb.1.linear, trunc.mod.nb.1.quadratic)
BIC(mod.nb.1, trunc.mod.nb.1.linear, trunc.mod.nb.1.quadratic)


## ----obsVsPRedNB-----------------------------------------------
gg.obsPred.NB <- ggplot(data = d.adults.2019,
       mapping = aes(y = No..Ad..Albo.in.GAT,
                     x = fit.mod.nb.1)) +
  geom_point() +
  geom_abline(intercept = 0, slope = 1) +
  ggtitle("NB: Obs vs. predicted") +
  coord_fixed()
##
gg.obsPred.NB.Sqrt <- gg.obsPred.NB +
  scale_y_sqrt() + scale_x_sqrt() +
  ggtitle("NB: Obs vs. predicted -- sqrt()") +
  coord_fixed()
##
grid.arrange(gg.obsPred.NB, gg.obsPred.NB.Sqrt, ncol = 2)


## ----extractRcode, eval=FALSE, include=FALSE-------------------
## ## (this chunk is not evaluated nor included)
## ##
## knitr::purl("2_Data_Analysis_NrAdults_2019.Rmd")


## ----sessionInfo-----------------------------------------------
sessionInfo()
