# Supplementary material for: Effectiveness of integrated Aedes albopictus management in southern Switzerland
Source: Parasit Vectors. 2021 Aug 16;14:405. doi: 10.1186/s13071-021-04903-2 (PMC8365973; doi:10.1186/s13071-021-04903-2)
Supplement: Supplementary file 10 — Additional file 10: Text S3. R-script for the analysis of the number of Aedes albopictus eggs collected in 2012, 2013 [14] and 2019. This R-script has been extracted from the corresponding Rmarkdown file (https://rmarkdown.rstudio.com/). It allows for the full reproducibility of the analysis. [file 13071_2021_4903_MOESM10_ESM.r]

## ----globalOpts, include=FALSE----------------------------------
## (this chunk is not included)
##
library(knitr)
opts_chunk$set(concordance = TRUE,
               fig.align = "center",
               out.width = "1.2\\linewidth", ## default is 1
               tidy = FALSE,
               comment = NA,
               fig.path = "Rmd_Figures/",
               fig.pos = "H",
               crop = hook_pdfcrop) ## changes mar defaults
##
options(digits = 2)


## ----checkpoint, message=FALSE----------------------------------
## (in this chunk messages are omitted)
##
library(checkpoint)
checkpoint("2021-01-01",
           checkpointLocation = "../")


## ----loadPackages, message=FALSE--------------------------------
## (messages are omitted from this chunk)
##
library(dplyr)
library(lattice)
library(ggplot2)
library(glmmTMB)
library(lubridate)
library(gridExtra)
library(tidyr)
library(tibble)


## ----getData----------------------------------------------------
d.suter.plus <- readRDS("../0_Data_Preparation_For_CH_vs_I/Created_Datasets/InterventionPaper_SuterPlus.RDS")
##
str(d.suter.plus)
print(d.suter.plus, n = 5, width = Inf)


## ----protoGraph-------------------------------------------------
gg.proto <- ggplot(data = d.suter.plus,
                   mapping = aes(y = N.ALBOPICTUS)) +
  scale_y_sqrt() +
  geom_hline(yintercept = 0)


## ----plotAreaSQRT-----------------------------------------------
gg.proto +
  geom_boxplot(mapping = aes(x = AREA))


## ----plotMuniSqrt-----------------------------------------------
gg.proto +
  geom_boxplot(mapping = aes(x = MUNICIPALITY,
                             colour = AREA)) +
  facet_grid(~AREA, scales = "free_x") +
  theme(axis.text.x = element_text(angle = 45))


## ----plotTrapSqrt-----------------------------------------------
gg.box.traps <- gg.proto +
  geom_boxplot(mapping = aes(x = TRAP.ID.fac,
                             colour = MUNICIPALITY),
               show.legend = FALSE,
               alpha = 0.2) +
  theme(strip.text.x = element_blank()) +
  facet_grid(~AREA, scales = "free_x")
##
gg.box.traps


## ----propZeros--------------------------------------------------
table(d.suter.plus$N.ALBOPICTUS == 0) %>% prop.table()


## ----plotDateSqrt, message=FALSE--------------------------------
## (messages are omitted in this chunk)
##
gg.all <- ggplot(data = d.suter.plus,
                 mapping = aes(y = N.ALBOPICTUS,
                               x = Day,
                               group = TRAP.ID.fac, ## trap.id.year
                               colour = AREA)) +
  geom_hline(yintercept = 0) +
  scale_y_sqrt(breaks = c(50,100,200,400,800,1600),
               minor_breaks = NULL)
##
gg.all +
  geom_line(alpha = 0.2) +
  geom_smooth(mapping = aes(group = AREA)) +
  facet_grid(~Year)


## ----plotDateNOTSquareRootTransf, message=FALSE-----------------
## (messages are omitted in this chunk)
##
gg.all +
  geom_line(alpha = 0.1) +
  geom_smooth(mapping = aes(group = AREA)) +
  facet_grid(~Year) +
  scale_y_continuous()


## ----plotAltitude, echo=FALSE-----------------------------------
ggplot(data = d.suter.plus,
       mapping = aes(y = N.ALBOPICTUS,
                     x = ALTITUDE)) +
  scale_y_sqrt() +
  geom_point() +
  geom_smooth() +
  facet_wrap(. ~ AREA)


## ----fitGlmmNB1, eval=FALSE-------------------------------------
## ## (this chunk is not evaluated)
## ##
## system.time(
##   mod.nb.1 <- glmmTMB(N.ALBOPICTUS ~ AREA *
##                          scale(poly(Day, degree = 2)) *
##                          Year +
##                          scale(ALTITUDE) +
##                          (1 | TRAP.ID.fac) + (1 | MUNICIPALITY),
##                       ziformula = ~ .,
##                        family = "truncated_nbinom2",
##                        data = d.suter.plus)
## 
## ) ## end of system time
## ##
## saveRDS(mod.nb.1,
##         file = "Models/GlmmZINB_Suter_And_2019_TimePoly2_1.RDS")


## ----getModNB1--------------------------------------------------
mod.nb.1 <- readRDS("Models/GlmmZINB_Suter_And_2019_TimePoly2_1.RDS")
summary(mod.nb.1)


## ----test3foldInt, eval=FALSE-----------------------------------
## ## (this chunk is not evaluated)
## ##
## mod.nb.2 <- update(mod.nb.1,
##                    . ~ . - AREA:scale(poly(Day, degree = 2)):Year)
## saveRDS(mod.nb.2,
##         file = "Models/GlmmZINB_Suter_And_2019_TimePoly2_2.RDS")


## ----anovaFOr3fold----------------------------------------------
mod.nb.2 <- readRDS("Models/GlmmZINB_Suter_And_2019_TimePoly2_2.RDS")
anova(mod.nb.1,
      mod.nb.2,
      test = "Chisq")


## ----varCorModNb1-----------------------------------------------
VarCorr(mod.nb.1)


## ----profMod1, eval=FALSE, include=FALSE------------------------
## ## (this chunk is not evaluated nor included)
## ##
## prof.mod.nb.1 <- profile(mod.nb.1,
##                          parm = "theta_")
## ## This does not work when RE are present in both model parts :(
## ## Therefore, we profile the whole model:
## system.time(prof.mod.nb.1 <- profile(mod.nb.1))
## ## Takes about 7 hours on one core (in the background)
## ##
## saveRDS(prof.mod.nb.1, "Models/Prof_modNb1.RDs")


## ----inspectProfObj, echo=FALSE, results='hide'-----------------
## (this chunk is not echoed nor are its results)
##
## 0) Getting the profile object
prof.mod.nb.1 <- readRDS("Models/Prof_modNb1.RDs")
str(prof.mod.nb.1)
## ".par" is the parameter name
## ".focal" is the parameter value (NB: log(\sigma) for RE)
## "value" is the negatice logLik
##
levels(prof.mod.nb.1$.par)
## there seems to be only 2 RE? We would expect 4.
##
prof.mod.nb.1 %>% 
  filter(.par %in% c("theta_1|TRAP.ID.fac.1",
                     "theta_1|MUNICIPALITY.1"))
## Weird, the 4 parameters are not unequivocally named :/
## However, their ordering clearly shows hwo they group together
##
##
## 1) (Trying) to get CIs
## Ideally, we would simply use the confint() function (as usual)
# confint(na.omit(prof.mod.nb.1), parm = "theta_1|TRAP.ID.fac.1")
# confint(na.omit(prof.mod.nb.1), parm = "theta_1|MUNICIPALITY.1")
# confint(prof.mod.nb.1, method = "uniroot")
## Unfortunately, none of these approaches works :(
##
##
## 2) Creating the z-profile plots
## 2.1) Getting all RE related entries
re.prof.mod.nb.1 <- prof.mod.nb.1[990:1093, ]
##
## 2.2) Renaming RE (unequivocal names)
re.prof.mod.nb.1$RE <- NULL
re.prof.mod.nb.1[1:25, "RE"] <- "TRAP.ID.fac [cond]"
re.prof.mod.nb.1[26:51, "RE"] <- "MUNICIPALITY [cond]"
re.prof.mod.nb.1[52:77, "RE"] <- "TRAP.ID.fac [zi]"
re.prof.mod.nb.1[78:104, "RE"] <- "MUNICIPALITY [zi]"
##
## 2.3) Creating the "profile z-plot" 
ggplot(re.prof.mod.nb.1,
       mapping = aes(x = exp(.focal),
                     y = sqrt(value))) +
  geom_point() + 
  geom_line() +
  facet_wrap(~ RE) +
  geom_hline(yintercept = 1.96, linetype = 2)


## ----betaAltitudeCond-------------------------------------------
fixef(mod.nb.1)$cond["scale(ALTITUDE)"]


## ----betaAltitudeZi---------------------------------------------
fixef(mod.nb.1)$zi["scale(ALTITUDE)"]


## ----VisualisingModelFit1---------------------------------------
d.suter.plus$fit.mod.nb.1 <- fitted(mod.nb.1)
## equivalent to predict(., type = "response")
##
ggplot(data = d.suter.plus,
       mapping = aes(y = N.ALBOPICTUS,
                     x = Day,
                     group = TRAP.ID.fac)) +
  scale_y_sqrt() +
  geom_line(alpha = 0.2) +
  facet_grid(AREA ~ Year) +
  geom_line(mapping = aes(y = fit.mod.nb.1),
            col = "red",
            alpha = 0.2)


## ----createPredictDf, results='hide'----------------------------
## (results are omitted from this chunk)
##
## 0. Preparing data
d.year.ranges <- d.suter.plus %>% 
  group_by(Year) %>% 
  summarise(min.date = min(DATE),
            max.date = max(DATE)) %>% 
  as.data.frame()
##
d.year.ranges
##
##
## 1. Creating the prediction dataset with expand.grid()
d.predict <- expand.grid(
  AREA = levels(d.suter.plus$AREA),
  # Year = levels(d.suter.plus$Year),
  DATE = c(
    ## 2012
    seq(from = d.year.ranges[1,2],
        to = d.year.ranges[1,3],
    by = "day"),
    ## 2013
        seq(from = d.year.ranges[2,2],
        to = d.year.ranges[2,3],
    by = "day"),
    ## 2019
    seq(from = d.year.ranges[3,2],
        to = d.year.ranges[3,3],
    by = "day")),
  ALTITUDE = mean(d.suter.plus$ALTITUDE),
  ## NB: predict.glmmTMB() requires RE even for pop-level predictions.
  TRAP.ID.fac = "BAL-11a",
  MUNICIPALITY = "Balerna")
##
dim(d.predict) ## There are 450 days in this range (x2 for AREA)
str(d.predict)
##
## 2. Converting Date to Day and Year
d.predict$Day <- yday(d.predict$DATE)
d.predict$Year <- year(d.predict$DATE)
##
dim(d.predict)
str(d.predict)
##
## 3. Making predictions at population level
d.predict$pred.pop.level.mod.nb.1 <- predict(mod.nb.1, 
                                   type = "response",
                                   newdata = d.predict,
                                   re.form = NA)
##
## 4. Producing the graph
ggplot(data = d.suter.plus,
       mapping = aes(y = N.ALBOPICTUS,
                     x = Day)) +
  scale_y_sqrt(breaks = c(0, 50,100,150,200,250,300,
                          350,500,1000,2000),
               minor_breaks = FALSE) + 
  geom_line(mapping = aes(group = TRAP.ID.fac),
            alpha = 0.05) +
  facet_wrap(~ Year) +
  ## adding pop-level predictions
  geom_line(data = d.predict,
            size = 1,
            mapping = aes(y = pred.pop.level.mod.nb.1,
                          col = AREA))


## ----compareFitsOverTime----------------------------------------
ggplot(data = d.suter.plus,
       mapping = aes(y = N.ALBOPICTUS,
                     x = Day)) +
  geom_line(mapping = aes(group = TRAP.ID.fac),
            alpha = 0.05) +
  facet_wrap(~ Year) +
  ## adding pop-level predictions
  geom_line(data = d.predict,
            size = 1,
            mapping = aes(y = pred.pop.level.mod.nb.1,
                          col = AREA))


## ----graphFitZoom-----------------------------------------------
ggplot(data = d.suter.plus,
       mapping = aes(y = N.ALBOPICTUS,
                     x = Day)) +
  scale_y_continuous(breaks = c(0,50,75,100,150,200,250,300,350,400),
               minor_breaks = FALSE) +
  geom_line(mapping = aes(group = TRAP.ID.fac),
            alpha = 0.05) +
  facet_wrap(~ Year) +
  ## adding pop-level predictions
  geom_line(data = d.predict,
            size = 1,
            mapping = aes(y = pred.pop.level.mod.nb.1,
                          col = AREA)) +
   coord_cartesian(ylim = c(0, 400)) ## the "zoom"


## ----peaks------------------------------------------------------
d.predict %>% 
  group_by(Year, AREA) %>% 
  summarise(Max = max(pred.pop.level.mod.nb.1))


## ----fitModelXaxisDate------------------------------------------
ggplot(data = d.suter.plus,
       mapping = aes(y = N.ALBOPICTUS,
                     x = DATE)) +
  scale_y_continuous(breaks = c(0,50,75,100,150,200,250,300,350,400),
               minor_breaks = FALSE) +
  geom_line(mapping = aes(group = TRAP.ID.fac),
            alpha = 0.05) +
  facet_wrap(~ Year, scales = "free_x") +
  ## adding pop-level predictions
  geom_line(data = d.predict,
            size = 1,
            mapping = aes(y = pred.pop.level.mod.nb.1,
                          col = AREA)) +
   coord_cartesian(ylim = c(0, 400)) ## the "zoom"


## ----VisualisingModelFit1Conditional----------------------------
## Fitted values with RE
d.suter.plus$fit.mod.nb.1.conditional <- predict(mod.nb.1,
                                     type = "conditional")
##
## Fitted values withOUT RE (population level)
d.predict$pred.pop.level.mod.nb.1.conditional <- predict(mod.nb.1, 
                                   type = "conditional",
                                   newdata = d.predict,
                                   re.form = NA)
##
## Graph
ggplot(data = d.suter.plus,
       mapping = aes(y = fit.mod.nb.1.conditional,
                     x = Day,
                     group = TRAP.ID.fac)) +
  scale_y_sqrt(breaks = 0:10*100) +
  geom_line(alpha = 0.2) +
  facet_grid(AREA ~ Year) +
  geom_line(data = d.predict,
            mapping = aes(y = pred.pop.level.mod.nb.1.conditional),
            colour = "red")


## ----varMUNIvsTrap----------------------------------------------
d.suter.plus$Year..Trap <- interaction(d.suter.plus$Year,
                                       d.suter.plus$TRAP.ID.fac,
                                       drop = TRUE)
##
ggplot(data = d.suter.plus,
       mapping = aes(y = fit.mod.nb.1.conditional,
                     x = Day,
                     group = Year..Trap,
                     colour = Year)) +
  geom_hline(yintercept = c(0,1)) +
  geom_line(alpha = 0.7) +
  facet_wrap(~ MUNICIPALITY)


## ----VisualisingModelFit1ZI-------------------------------------
## Fitted values with RE
d.suter.plus$fit.mod.nb.1.zprob <- predict(mod.nb.1,
                                     type = "zprob")
##
## Fitted values withOUT RE (population level)
d.predict$pred.pop.level.mod.nb.1.zprob <- predict(mod.nb.1, 
                                   type = "zprob",
                                   newdata = d.predict,
                                   re.form = NA)
##
## Graph
ggplot(data = d.suter.plus,
       mapping = aes(y = fit.mod.nb.1.zprob,
                     x = Day,
                     group = TRAP.ID.fac)) +
  geom_hline(yintercept = c(0,1)) +
  geom_line(alpha = 0.2) +
  facet_grid(AREA ~ Year) +
  geom_line(data = d.predict,
            mapping = aes(y = pred.pop.level.mod.nb.1.zprob),
            colour = "red")


## ----varMuniVsTrapZI--------------------------------------------
ggplot(data = d.suter.plus,
       mapping = aes(y = fit.mod.nb.1.zprob,
                     x = Day,
                     group = Year..Trap,
                     colour = Year)) +
  geom_hline(yintercept = c(0,1)) +
  geom_line(alpha = 0.7) +
  facet_wrap(~ MUNICIPALITY)


## ----createDshort, results='hide'-------------------------------
## (results are omitted from this chunk)
##
d.predict.short.wide <- d.predict %>%  
  select(AREA, pred.pop.level.mod.nb.1,
         Year, DATE, Day) %>% 
  spread(key = AREA,
         value = pred.pop.level.mod.nb.1)
##
# dim(d.predict.short.wide)
# head(d.predict.short.wide)
# tail(d.predict.short.wide)
##
d.predict.short.wide$ratio <- d.predict.short.wide$`Non-intervention` /
  d.predict.short.wide$Intervention
##
# head(d.predict.short.wide)
# tail(d.predict.short.wide)


## ----graphRatioEvolution----------------------------------------
ggplot(data = d.predict.short.wide,
       mapping = aes(y = ratio,
                     x = Day)) +
  geom_line(col = "red") +
  geom_hline(yintercept = 1) + ## H0: ratio is 1
  facet_grid(~Year)


## ----ratioForCOuntsPart-----------------------------------------
d.predict$pred.pop.level.mod.nb.1.cond <- predict(
  mod.nb.1, 
  type = "cond",
  newdata = d.predict,
  re.form = NA)

d.predict.short.wide.cond <- d.predict %>%  
  select(AREA, pred.pop.level.mod.nb.1.cond,
         Year, DATE, Day) %>% 
  spread(key = AREA,
         value = pred.pop.level.mod.nb.1.cond)
##
head(d.predict.short.wide.cond)
anyNA(d.predict.short.wide.cond)
##
d.predict.short.wide.cond$ratio.cond <- d.predict.short.wide.cond$`Non-intervention` /
  d.predict.short.wide.cond$Intervention


ggplot(data = d.predict.short.wide.cond,
       mapping = aes(y = ratio.cond,
                     x = Day)) +
  geom_line(col = "red") +
  # scale_y_continuous(limits = c(0,6.5)) +
  geom_hline(yintercept = 1) + ## H0: ratio is 1
  facet_grid(~Year)


## ----ratioForTheZIpart------------------------------------------
d.predict$pred.pop.level.mod.nb.1.zi <- predict(
  mod.nb.1, 
  type = "zprob",
  newdata = d.predict,
  re.form = NA)

d.predict.short.wide.zi <- d.predict %>%  
  select(AREA, pred.pop.level.mod.nb.1.zi,
         Year, DATE, Day) %>% 
  spread(key = AREA,
         value = pred.pop.level.mod.nb.1.zi)
##
head(d.predict.short.wide.zi)
anyNA(d.predict.short.wide.zi)
##
d.predict.short.wide.zi$ratio.zi <- d.predict.short.wide.zi$Intervention /
  d.predict.short.wide.zi$`Non-intervention` ## note: opposite here!


ggplot(data = d.predict.short.wide.zi,
       mapping = aes(y = ratio.zi,
                     x = Day)) +
  scale_y_continuous(breaks = c(0,1:5,1:4* 10), 
                     minor_breaks = FALSE) +
  geom_line(col = "red") +
  # scale_y_continuous(limits = c(0,6.5)) +
  geom_hline(yintercept = 1) + ## H0: ratio is 1
  facet_grid(~Year)


## ----plotTestingAssumptions, message=FALSE----------------------
## (messages are omitted from this chunk)
##
d.suter.plus$res.mod.nb.1 <- resid(mod.nb.1)
##
ggplot(data = d.suter.plus,
       mapping = aes(y = res.mod.nb.1,
                     x = Day)) +
  geom_hline(yintercept = 0) +
  geom_point() + 
  facet_wrap(Year ~ AREA, scales = "free_x") +
  geom_smooth()


## ----testStructureREMUNI----------------------------------------
d.suter.plus$Year..Trap <- interaction(d.suter.plus$Year,
                                       d.suter.plus$TRAP.ID.fac,
                                       drop = TRUE)
##
ggplot(data = d.suter.plus,
       mapping = aes(y = res.mod.nb.1,
                     x = Day,
                     group = Year..Trap,
                     colour = Year)) +
  geom_hline(yintercept = 0) +
  geom_line(alpha = 0.5) + 
  geom_point(alpha = 0.5, size = 0.1) +
  facet_wrap(. ~ MUNICIPALITY, scales = "free_y")


## ----PlotArzoCaneggio-------------------------------------------
ggplot(data = d.suter.plus %>% 
       filter(MUNICIPALITY %in% 
                  c("Arzo", "Caneggio")),
       mapping = aes(y = N.ALBOPICTUS,
                     x = Day,
                     group = Year..Trap)) +
  geom_line(alpha  = 0.5) +
  facet_grid(MUNICIPALITY ~ Year) +
  geom_line(mapping = aes(y = fit.mod.nb.1),
            colour = "red",
            alpha = 0.5)


## ----ranefZiArzoCaneggio----------------------------------------
d.ranef.mod.nb.1 <- ranef(mod.nb.1) %>% 
  as.data.frame() %>% 
  filter(grpvar == "MUNICIPALITY") %>% 
  filter(component == "zi") %>% 
  select(grp, condval, condsd) %>% 
  remove_rownames() %>% 
  arrange(desc(condval))
##
head(d.ranef.mod.nb.1, n = 10)


## ----qqplotNBranef----------------------------------------------
par(mfrow = c(2,2))
qqnorm(unlist(ranef(mod.nb.1)$cond$MUNICIPALITY),
       main = "Cond. modes MUNICIPALITY (cond)")
qqline(unlist(ranef(mod.nb.1)$cond$MUNICIPALITY))
##
qqnorm(unlist(ranef(mod.nb.1)$cond$TRAP.ID.fac),
              main = "Cond. modes TRAP.ID.fac (cond)")
qqline(unlist(ranef(mod.nb.1)$cond$TRAP.ID.fac))
##
qqnorm(unlist(ranef(mod.nb.1)$zi$MUNICIPALITY),
       main = "Cond. modes MUNICIPALITY (zi)")
qqline(unlist(ranef(mod.nb.1)$cond$MUNICIPALITY))
##
qqnorm(unlist(ranef(mod.nb.1)$zi$TRAP.ID.fac),
              main = "Cond. modes TRAP.ID.fac (zi)")
qqline(unlist(ranef(mod.nb.1)$cond$TRAP.ID.fac))


## ----checkMeanVar, cache=TRUE-----------------------------------
## (this chunk is cached)
##
mod.nb.1.lin <- update(mod.nb.1, family = "truncated_nbinom1")
##
AIC(mod.nb.1, mod.nb.1.lin)
BIC(mod.nb.1, mod.nb.1.lin)


## ----ZIneeded---------------------------------------------------
set.seed(2)
##
xy.1 <- densityplot(~sqrt(simulate(mod.nb.1)),
                   xlim = c(-10, 50),
                   ylim = c(0, 0.2),
                    main = "Simulated from model")
##
xy.2 <- densityplot(~sqrt(d.suter.plus$N.ALBOPICTUS),
                    xlim = c(-10, 50),
                    ylim = c(0, 0.2),
                    main = "Observed data")
##
plot(xy.1, split = c(1,1, 2,1))
plot(xy.2, split = c(2,1, 2,1), newpage = FALSE)


## ----modelsZI, cache=TRUE, cache.extra=mod.nb.1-----------------
## (this chunk is cached and depedens on the mod.nb.1 object)
##
mod.nb.1.notZI.linear <- update(mod.nb.1, 
                                family = "nbinom1",
                                ziformula = NULL)
mod.nb.1.notZI.quadratic <- update(mod.nb.1, 
                                   family = "nbinom2",
                                   ziformula = NULL)
##
AIC(mod.nb.1, mod.nb.1.notZI.linear, mod.nb.1.notZI.quadratic)
BIC(mod.nb.1, mod.nb.1.notZI.linear, mod.nb.1.notZI.quadratic)


## ----obsVsPRedNB------------------------------------------------
gg.obsPred.NB <- ggplot(data = d.suter.plus,
       mapping = aes(y = N.ALBOPICTUS,
                     x = fit.mod.nb.1)) +
  geom_point(alpha = 0.2) +
  geom_abline(intercept = 0, slope = 1) +
  ggtitle("NB: Obs vs. predicted") +
  coord_fixed()
##
gg.obsPred.NB.Sqrt <- ggplot(data = d.suter.plus,
       mapping = aes(y = sqrt(N.ALBOPICTUS),
                     x = sqrt(fit.mod.nb.1))) +
  geom_point(alpha = 0.2) +
  geom_abline(intercept = 0, slope = 1) +
  ggtitle("NB: Obs vs. predicted -- sqrt()") +
  coord_fixed()
##
grid.arrange(gg.obsPred.NB, gg.obsPred.NB.Sqrt, ncol = 2)


## ----extractRcode, eval=FALSE, include=FALSE--------------------
## ## (this chunk is not evaluated nor included)
## ##
## knitr::purl("4_Data_Analysis_SuterPlus2019.Rmd")


## ----sessionInfo------------------------------------------------
sessionInfo()
